# Supplementary material for: A gradient green-beard gene in fission yeast
Source: EMBO Rep. 2026 Mar 16;27(8):1904–17. doi: 10.1038/s44319-026-00748-x (PMC13121626; doi:10.1038/s44319-026-00748-x)
Supplement: Supplementary file 3 — Source data Fig. 1 [file 44319_2026_748_MOESM3_ESM.zip]

Archive with 54 entries (48 files):
- Figure 1/
- __MACOSX/._Figure 1
- Figure 1/.DS_Store
- __MACOSX/Figure 1/._.DS_Store
- Figure 1/1F/
- __MACOSX/Figure 1/._1F
- Figure 1/1A/
- __MACOSX/Figure 1/._1A
- Figure 1/1G/
- __MACOSX/Figure 1/._1G
- Figure 1/1B/
- __MACOSX/Figure 1/._1B
- Figure 1/1C/
- __MACOSX/Figure 1/._1C
- Figure 1/1F/YE_gsf2IE.jpg
- __MACOSX/Figure 1/1F/._YE_gsf2IE.jpg
- Figure 1/1F/YE_gsf2Γêå.jpg
- __MACOSX/Figure 1/1F/._YE_gsf2Γêå.jpg
- Figure 1/1F/EMM_gsf2Γêå.jpg
- __MACOSX/Figure 1/1F/._EMM_gsf2Γêå.jpg
- Figure 1/1F/YE_acetic acid_WT.jpg
- __MACOSX/Figure 1/1F/._YE_acetic acid_WT.jpg
- Figure 1/1F/YE acetic acid_gsf2IE.jpg
- __MACOSX/Figure 1/1F/._YE acetic acid_gsf2IE.jpg
- Figure 1/1F/EMM_WT.jpg
- __MACOSX/Figure 1/1F/._EMM_WT.jpg
- Figure 1/1F/YE_WT.jpg
- __MACOSX/Figure 1/1F/._YE_WT.jpg
- Figure 1/1F/EMM_gsf2IE.jpg
- __MACOSX/Figure 1/1F/._EMM_gsf2IE.jpg
- Figure 1/1F/YE acetic acid_gsf2Γêå.jpg
- __MACOSX/Figure 1/1F/._YE acetic acid_gsf2Γêå.jpg
- Figure 1/1A/Ref.dna
- __MACOSX/Figure 1/1A/._Ref.dna
- Figure 1/1A/WT.dna
- __MACOSX/Figure 1/1A/._WT.dna
- Figure 1/1A/Readme.txt
- __MACOSX/Figure 1/1A/._Readme.txt
- Figure 1/1G/Fig1G.Relative expression of gsf2.xlsx
- __MACOSX/Figure 1/1G/._Fig1G.Relative expression of gsf2.xlsx
- Figure 1/1B/8 hours_control.jpg
- __MACOSX/Figure 1/1B/._8 hours_control.jpg
- Figure 1/1B/8 hours_treated.jpg
- __MACOSX/Figure 1/1B/._8 hours_treated.jpg
- Figure 1/1B/4 hours_treated.jpg
- __MACOSX/Figure 1/1B/._4 hours_treated.jpg
- Figure 1/1B/2 hours_control.jpg
- __MACOSX/Figure 1/1B/._2 hours_control.jpg
- Figure 1/1B/4 hours_control.jpg
- __MACOSX/Figure 1/1B/._4 hours_control.jpg
- Figure 1/1B/2 hours_treated.jpg
- __MACOSX/Figure 1/1B/._2 hours_treated.jpg
- Figure 1/1C/Fig1C.Relative expression of gsf2.xlsx
- __MACOSX/Figure 1/1C/._Fig1C.Relative expression of gsf2.xlsx
