# Supplementary material for: A gradient green-beard gene in fission yeast
Source: EMBO Rep. 2026 Mar 16;27(8):1904–17. doi: 10.1038/s44319-026-00748-x (PMC13121626; doi:10.1038/s44319-026-00748-x)
Supplement: Supplementary file 3 — Source data Fig. 1 [file 44319_2026_748_MOESM3_ESM.zip › Figure 1/1A/Readme.txt]

This file contains the GSF2 gene sequence and its associated repeat motif annotations. Please open it using SnapGene software.
