# Supplementary material for: A gradient green-beard gene in fission yeast
Source: EMBO Rep. 2026 Mar 16;27(8):1904–17. doi: 10.1038/s44319-026-00748-x (PMC13121626; doi:10.1038/s44319-026-00748-x)
Supplement: Supplementary file 3 — Source data Fig. 1 [file 44319_2026_748_MOESM3_ESM.zip › Figure 1/1G/Fig1G.Relative expression of gsf2.xlsx]

## Sheet: Data
Strain	Culture Conditions	value
WT	YE	1.02489
		0.813182
		1.19987
gsf2IE		1.44395
		1.51754
		1.78173
gsf2∆		0.000216982
		0.00069966
		0.00035103
WT	EMM	0.91147
		1.03835
		1.05661
gsf2IE		21.345
		20.6118
		23.6939
gsf2∆		0.00148223
		0.00131836
		0.00426609
WT	YE + acetic acid	2.62496
		3.6088
		2.68521
gsf2IE		4.47077
		4.27357
		5.75758
gsf2∆		0.00487963
		0.00383488
		0.00194149
Culture Conditions	Strain	genes	Ct value
EMM	WT_R1	gsf2	20.2805
	WT_R1	gsf2	21.0117
	WT_R1	gsf2	20.2143
	WT_R1	actin	16.7154
	WT_R1	actin	16.583
	WT_R1	actin	16.7407
	WT_R2	gsf2	20.028
	WT_R2	gsf2	19.9668
	WT_R2	gsf2	19.9122
	WT_R2	actin	16.3
	WT_R2	actin	16.3627
	WT_R2	actin	16.3408
	WT-R3	gsf2	19.8734
	WT-R3	gsf2	20.1299
	WT-R3	gsf2	20.3136
	WT-R3	actin	16.5485
	WT-R3	actin	16.4753
	WT-R3	actin	16.4652
	gsf2IE_R1	gsf2	15.5078
	gsf2IE_R1	gsf2	15.4399
	gsf2IE_R1	gsf2	15.4488
	gsf2IE_R1	actin	16.2207
	gsf2IE_R1	actin	16.1913
	gsf2IE_R1	actin	16.1657
	gsf2IE_R2	gsf2	15.7323
	gsf2IE_R2	gsf2	15.7241
	gsf2IE_R2	gsf2	15.429
	gsf2IE_R2	actin	16.2549
	gsf2IE_R2	actin	16.2627
	gsf2IE_R2	actin	16.3976
	gsf2IE_R3	gsf2	15.496
	gsf2IE_R3	gsf2	15.6158
	gsf2IE_R3	gsf2	15.5306
	gsf2IE_R3	actin	16.2803
	gsf2IE_R3	actin	16.5981
	gsf2IE_R3	actin	16.3971
	gsf2∆_R1	gsf2	29.6152
	gsf2∆_R1	gsf2	29.7391
	gsf2∆_R1	gsf2	28.863
	gsf2∆_R1	actin	16.2272
	gsf2∆_R1	actin	16.209
	gsf2∆_R1	actin	16.5208
	gsf2∆_R2	gsf2	29.6186
	gsf2∆_R2	gsf2	29.7377
	gsf2∆_R2	gsf2	29.4765
	gsf2∆_R2	actin	16.3047
	gsf2∆_R2	actin	16.3519
	gsf2∆_R2	actin	16.4088
	gsf2∆_R3	gsf2	28.9158
	gsf2∆_R3	gsf2	29.1682
	gsf2∆_R3	gsf2	26.5148
	gsf2∆_R3	actin	16.133
	gsf2∆_R3	actin	16.4664
	gsf2∆_R3	actin	17.3145
Culture Conditions	Strain	genes	Ct value
YE	WT_R1	gsf2	20.0142
	WT_R1	gsf2	19.9462
	WT_R1	gsf2	20.0199
	WT_R1	actin	18.4031
	WT_R1	actin	18.461
	WT_R1	actin	18.3907
	WT_R2	gsf2	19.2266
	WT_R2	gsf2	19.1899
	WT_R2	gsf2	19.1272
	WT_R2	actin	19.9858
	WT_R2	actin	20.0656
	WT_R2	actin	20.0965
	WT-R3	gsf2	29.2915
	WT-R3	gsf2	29.3674
	WT-R3	gsf2	29.1676
	WT-R3	actin	17.9308
	WT-R3	actin	17.8597
	WT-R3	actin	17.8494
	gsf2IE_R1	gsf2	19.8948
	gsf2IE_R1	gsf2	19.7605
	gsf2IE_R1	gsf2	19.662
	gsf2IE_R1	actin	18.1685
	gsf2IE_R1	actin	18.5103
	gsf2IE_R1	actin	18.1903
	gsf2IE_R2	gsf2	19.9776
	gsf2IE_R2	gsf2	19.8125
	gsf2IE_R2	gsf2	19.7713
	gsf2IE_R2	actin	18.2215
	gsf2IE_R2	actin	18.1719
	gsf2IE_R2	actin	18.0816
	gsf2IE_R3	gsf2	19.886
	gsf2IE_R3	gsf2	19.9911
	gsf2IE_R3	gsf2	19.8241
	gsf2IE_R3	actin	18.095
	gsf2IE_R3	actin	18.3108
	gsf2IE_R3	actin	18.5103
	gsf2∆_R1	gsf2	29.6918
	gsf2∆_R1	gsf2	30.1527
	gsf2∆_R1	gsf2	30.1398
	gsf2∆_R1	actin	17.9847
	gsf2∆_R1	actin	17.9391
	gsf2∆_R1	actin	17.9932
	gsf2∆_R2	gsf2	30.2019
	gsf2∆_R2	gsf2	30.0988
	gsf2∆_R2	gsf2	30.3404
	gsf2∆_R2	actin	17.9792
	gsf2∆_R2	actin	18.0197
	gsf2∆_R2	actin	17.99
	gsf2∆_R3	gsf2	31.387
	gsf2∆_R3	gsf2	29.8792
	gsf2∆_R3	gsf2	29.5185
	gsf2∆_R3	actin	17.9656
	gsf2∆_R3	actin	17.9613
	gsf2∆_R3	actin	18.2759
Culture Conditions	Strain	genes	Ct value
YE+acetic acid	WT_R1	gsf2	18.813
	WT_R1	gsf2	19.7107
	WT_R1	gsf2	18.6992
	WT_R1	actin	17.6218
	WT_R1	actin	17.4754
	WT_R1	actin	17.4242
	WT_R2	gsf2	19.2419
	WT_R2	gsf2	19.0207
	WT_R2	gsf2	18.8945
	WT_R2	actin	17.8311
	WT_R2	actin	17.8759
	WT_R2	actin	17.7979
	WT-R3	gsf2	18.9034
	WT-R3	gsf2	18.9166
	WT-R3	gsf2	18.9143
	WT-R3	actin	17.7879
	WT-R3	actin	17.9832
	WT-R3	actin	17.8285
	gsf2IE_R1	gsf2	18.2048
	gsf2IE_R1	gsf2	18.3011
	gsf2IE_R1	gsf2	18.3481
	gsf2IE_R1	actin	17.9692
	gsf2IE_R1	actin	17.9789
	gsf2IE_R1	actin	17.9564
	gsf2IE_R2	gsf2	18.0815
	gsf2IE_R2	gsf2	18.0792
	gsf2IE_R2	gsf2	18.0146
	gsf2IE_R2	actin	17.6361
	gsf2IE_R2	actin	17.7159
	gsf2IE_R2	actin	17.6786
	gsf2IE_R3	gsf2	18.8023
	gsf2IE_R3	gsf2	18.7981
	gsf2IE_R3	gsf2	18.8462
	gsf2IE_R3	actin	18.9067
	gsf2IE_R3	actin	18.7137
	gsf2IE_R3	actin	18.9716
	gsf2∆_R1	gsf2	28.9111
	gsf2∆_R1	gsf2	28.2964
	gsf2∆_R1	gsf2	26.6831
	gsf2∆_R1	actin	17.8289
	gsf2∆_R1	actin	17.7256
	gsf2∆_R1	actin	17.868
	gsf2∆_R2	gsf2	26.3008
	gsf2∆_R2	gsf2	30.3093
	gsf2∆_R2	gsf2	29.1894
	gsf2∆_R2	actin	17.9804
	gsf2∆_R2	actin	18.1047
	gsf2∆_R2	actin	18.2037
	gsf2∆_R3	gsf2	29.5943
	gsf2∆_R3	gsf2	29.3621
	gsf2∆_R3	gsf2	29.2368
	gsf2∆_R3	actin	17.8907
	gsf2∆_R3	actin	17.8565
	gsf2∆_R3	actin	17.9891

## Sheet: Data Description
Field	Description
Dataset Title	qPCR analysis of gsf2 gene expression across different strains and culture conditions.
Strain	Strain denotes the microbial strain employed in the experiment.
value	The value represents the relative expression level of the gsf2 gene, calculated using the 2^(-ΔΔCt) method.
Ct value	Ct value represents the cycle threshold at which the fluorescence of a qPCR reaction exceeds the background level.
