# Supplementary material for: A gradient green-beard gene in fission yeast
Source: EMBO Rep. 2026 Mar 16;27(8):1904–17. doi: 10.1038/s44319-026-00748-x (PMC13121626; doi:10.1038/s44319-026-00748-x)
Supplement: Supplementary file 3 — Source data Fig. 1 [file 44319_2026_748_MOESM3_ESM.zip › Figure 1/1C/Fig1C.Relative expression of gsf2.xlsx]

## Sheet: Data
Time	Group	value
2hours	Control	0.953099
	Control	0.981701
	Control	1.06877
	Treated	3.3101
	Treated	3.91282
	Treated	4.33457
Time	Group	value
4 hours	Control	1.01723
	Control	1.161
	Control	0.846735
	Treated	1.44567
	Treated	1.66793
	Treated	1.36137
Time	Group	value
8 hours	Control	0.967444
	Control	1.00187
	Control	1.03172
	Treated	1.24977
	Treated	1.31749
	Treated	1.14685
Time	strains	genes	Ct value	group
2hours	WT_R1	gsf2	24.6138	Control
	WT_R1	gsf2	25.3071	Control
	WT_R1	gsf2	24.4915	Control
	WT_R1	actin	21.0623	Control
	WT_R1	actin	20.9903	Control
	WT_R1	actin	20.9549	Control
	WT_R2	gsf2	23.9596	Control
	WT_R2	gsf2	24.4375	Control
	WT_R2	gsf2	23.8485	Control
	WT_R2	actin	20.2959	Control
	WT_R2	actin	20.379	Control
	WT_R2	actin	20.2937	Control
	WT_R3	gsf2	22.3504	Control
	WT_R3	gsf2	22.475	Control
	WT_R3	gsf2	22.4751	Control
	WT_R3	actin	18.8406	Control
	WT_R3	actin	18.7378	Control
	WT_R3	actin	18.8129	Control
	WT_R1	gsf2	21.8008	Treated
	WT_R1	gsf2	21.7471	Treated
	WT_R1	gsf2	21.641	Treated
	WT_R1	actin	19.6931	Treated
	WT_R1	actin	19.6921	Treated
	WT_R1	actin	19.7874	Treated
	WT_R2	gsf2	21.8602	Treated
	WT_R2	gsf2	21.7518	Treated
	WT_R2	gsf2	21.6595	Treated
	WT_R2	actin	19.9129	Treated
	WT_R2	actin	20.1758	Treated
	WT_R2	actin	19.8905	Treated
	WT_R3	gsf2	21.4213	Treated
	WT_R3	gsf2	21.3926	Treated
	WT_R3	gsf2	21.4325	Treated
	WT_R3	actin	19.6715	Treated
	WT_R3	actin	19.6865	Treated
	WT_R3	actin	20.0392	Treated
Time	strains	genes	Ct value	group
4 hours	WT_R1	gsf2	22.0525	Control
	WT_R1	gsf2	21.8673	Control
	WT_R1	gsf2	21.891	Control
	WT_R1	actin	17.2661	Control
	WT_R1	actin	17.9865	Control
	WT_R1	actin	17.3098	Control
	WT_R2	gsf2	21.0345	Control
	WT_R2	gsf2	20.8334	Control
	WT_R2	gsf2	20.9842	Control
	WT_R2	actin	16.8085	Control
	WT_R2	actin	16.7746	Control
	WT_R2	actin	16.5928	Control
	WT_R3	gsf2	21.4289	Control
	WT_R3	gsf2	21.5938	Control
	WT_R3	gsf2	21.5454	Control
	WT_R3	actin	16.8125	Control
	WT_R3	actin	16.8617	Control
	WT_R3	actin	16.8515	Control
	WT_R1	gsf2	21.0156	Treated
	WT_R1	gsf2	21.0298	Treated
	WT_R1	gsf2	21.0009	Treated
	WT_R1	actin	17.1823	Treated
	WT_R1	actin	17.0876	Treated
	WT_R1	actin	17.0493	Treated
	WT_R2	gsf2	20.6942	Treated
	WT_R2	gsf2	20.5522	Treated
	WT_R2	gsf2	20.6485	Treated
	WT_R2	actin	16.9014	Treated
	WT_R2	actin	16.9646	Treated
	WT_R2	actin	16.9207	Treated
	WT_R3	gsf2	20.2224	Treated
	WT_R3	gsf2	19.8408	Treated
	WT_R3	gsf2	19.8956	Treated
	WT_R3	actin	15.9132	Treated
	WT_R3	actin	15.9579	Treated
	WT_R3	actin	16.1006	Treated
Time	strains	genes	Ct value	group
8 hours	WT_R1	gsf2	20.564	Control
	WT_R1	gsf2	20.4545	Control
	WT_R1	gsf2	20.7217	Control
	WT_R1	actin	15.7811	Control
	WT_R1	actin	15.7394	Control
	WT_R1	actin	15.5904	Control
	WT_R2	gsf2	20.3787	Control
	WT_R2	gsf2	20.4653	Control
	WT_R2	gsf2	20.5171	Control
	WT_R2	actin	15.5066	Control
	WT_R2	actin	15.69	Control
	WT_R2	actin	15.6865	Control
	WT_R3	gsf2	20.2453	Control
	WT_R3	gsf2	20.5669	Control
	WT_R3	gsf2	20.7494	Control
	WT_R3	actin	15.8039	Control
	WT_R3	actin	15.8378	Control
	WT_R3	actin	15.5689	Control
	WT_R1	gsf2	20.0734	Treated
	WT_R1	gsf2	20.1495	Treated
	WT_R1	gsf2	20.1324	Treated
	WT_R1	actin	15.6463	Treated
	WT_R1	actin	15.595	Treated
	WT_R1	actin	15.5928	Treated
	WT_R2	gsf2	19.8354	Treated
	WT_R2	gsf2	19.8092	Treated
	WT_R2	gsf2	19.9889	Treated
	WT_R2	actin	15.4326	Treated
	WT_R2	actin	15.462	Treated
	WT_R2	actin	15.4462	Treated
	WT_R3	gsf2	20.1403	Treated
	WT_R3	gsf2	20.2251	Treated
	WT_R3	gsf2	20.2134	Treated
	WT_R3	actin	15.4316	Treated
	WT_R3	actin	15.6213	Treated
	WT_R3	actin	15.6328	Treated

## Sheet: Data Description
Field	Description
Dataset Title	qPCR analysis of gene expression in wild‑type strain in response to 0.1% acetate treatment
Group Definitions	Control: Wild‑type strain cultured without 0.1% acetate treatment. Used as the baseline group.
	Treated: Wild‑type strain cultured with 0.1% acetate treatment. The experimental group for comparison.
Time	Time indicates the sampling time point.
value	The value represents the relative expression level of the gsf2 gene, calculated using the 2^(-ΔΔCt) method.
Ct value	Ct value represents the cycle threshold at which the fluorescence of a qPCR reaction exceeds the background level.
