# Supplementary material for: A gradient green-beard gene in fission yeast
Source: EMBO Rep. 2026 Mar 16;27(8):1904–17. doi: 10.1038/s44319-026-00748-x (PMC13121626; doi:10.1038/s44319-026-00748-x)
Supplement: Supplementary file 4 — Source data Fig. 2 [file 44319_2026_748_MOESM4_ESM.zip]

Archive with 34 entries (31 files):
- Figure 2/
- __MACOSX/._Figure 2
- Figure 2/.DS_Store
- __MACOSX/Figure 2/._.DS_Store
- Figure 2/2A/
- __MACOSX/Figure 2/._2A
- Figure 2/2B/
- __MACOSX/Figure 2/._2B
- Figure 2/2A/Fig2A.Relative expression of gsf2.xlsx.xlsx
- __MACOSX/Figure 2/2A/._Fig2A.Relative expression of gsf2.xlsx.xlsx
- Figure 2/2B/oxalic acid.jpg
- __MACOSX/Figure 2/2B/._oxalic acid.jpg
- Figure 2/2B/nitric acid galactose.jpg
- __MACOSX/Figure 2/2B/._nitric acid galactose.jpg
- Figure 2/2B/control(oxalic acid).jpg
- __MACOSX/Figure 2/2B/._control(oxalic acid).jpg
- Figure 2/2B/nitric acid.jpg
- __MACOSX/Figure 2/2B/._nitric acid.jpg
- Figure 2/2B/oxalic acid galactose.jpg
- __MACOSX/Figure 2/2B/._oxalic acid galactose.jpg
- Figure 2/2B/hydrochloric acid galactose.jpg
- __MACOSX/Figure 2/2B/._hydrochloric acid galactose.jpg
- Figure 2/2B/hydrochloric acid.jpg
- __MACOSX/Figure 2/2B/._hydrochloric acid.jpg
- Figure 2/2B/contral(hydrochloric acid).jpg
- __MACOSX/Figure 2/2B/._contral(hydrochloric acid).jpg
- Figure 2/2B/acetic acid_galactose.jpg
- __MACOSX/Figure 2/2B/._acetic acid_galactose.jpg
- Figure 2/2B/contral(acetic acid).jpg
- __MACOSX/Figure 2/2B/._contral(acetic acid).jpg
- Figure 2/2B/control(nitric acid).jpg
- __MACOSX/Figure 2/2B/._control(nitric acid).jpg
- Figure 2/2B/acetic acid.jpg
- __MACOSX/Figure 2/2B/._acetic acid.jpg
