# Supplementary material for: A gradient green-beard gene in fission yeast
Source: EMBO Rep. 2026 Mar 16;27(8):1904–17. doi: 10.1038/s44319-026-00748-x (PMC13121626; doi:10.1038/s44319-026-00748-x)
Supplement: Supplementary file 4 — Source data Fig. 2 [file 44319_2026_748_MOESM4_ESM.zip › Figure 2/2A/Fig2A.Relative expression of gsf2.xlsx.xlsx]

## Sheet: Data
Culture Conditions	Strain	genes	Ct value	group
YE + 0.1% acetic acid	WT_R1	gsf2	24.6138	control
	WT_R1	gsf2	25.3071	control
	WT_R1	gsf2	24.4915	control
	WT_R1	actin	21.0623	control
	WT_R1	actin	20.9903	control
	WT_R1	actin	20.9549	control
	WT_R2	gsf2	23.9596	control
	WT_R2	gsf2	24.4375	control
	WT_R2	gsf2	23.8485	control
	WT_R2	actin	20.2959	control
	WT_R2	actin	20.379	control
	WT_R2	actin	20.2937	control
	WT-R3	gsf2	22.3504	control
	WT-R3	gsf2	22.475	control
	WT-R3	gsf2	22.4751	control
	WT-R3	actin	18.8406	control
	WT-R3	actin	18.7378	control
	WT-R3	actin	18.8129	control
	WT_R1	gsf2	21.8008	treated
	WT_R1	gsf2	21.7471	treated
	WT_R1	gsf2	21.641	treated
	WT_R1	actin	19.6931	treated
	WT_R1	actin	19.6921	treated
	WT_R1	actin	19.7874	treated
	WT_R2	gsf2	21.8602	treated
	WT_R2	gsf2	21.7518	treated
	WT_R2	gsf2	21.6595	treated
	WT_R2	actin	19.9129	treated
	WT_R2	actin	20.1758	treated
	WT_R2	actin	19.8905	treated
	WT-R3	gsf2	21.4213	treated
	WT-R3	gsf2	21.3926	treated
	WT-R3	gsf2	21.4325	treated
	WT-R3	actin	19.6715	treated
	WT-R3	actin	19.6865	treated
	WT-R3	actin	20.0392	treated
YE + 0.1% acetic acid + galactose	WT_R1	gsf2	21.4131	treated
	WT_R1	gsf2	21.4711	treated
	WT_R1	gsf2	21.4989	treated
	WT_R1	actin	19.2093	treated
	WT_R1	actin	19.0471	treated
	WT_R1	actin	19.1788	treated
	WT_R2	gsf2	21.8885	treated
	WT_R2	gsf2	21.9593	treated
	WT_R2	gsf2	21.7809	treated
	WT_R2	actin	19.7258	treated
	WT_R2	actin	19.7254	treated
	WT_R2	actin	19.7675	treated
	WT-R3	gsf2	20.4842	treated
	WT-R3	gsf2	20.7567	treated
	WT-R3	gsf2	20.4857	treated
	WT-R3	actin	19.4186	treated
	WT-R3	actin	18.6514	treated
	WT-R3	actin	18.7749	treated
Culture Conditions	Strain	genes	Ct value	group
YE + Oxalic acid	WT_R1	gsf2	19.1722	control
	WT_R1	gsf2	19.4591	control
	WT_R1	gsf2	18.6355	control
	WT_R1	actin	16.7794	control
	WT_R1	actin	16.6172	control
	WT_R1	actin	16.6372	control
	WT_R2	gsf2	18.5942	control
	WT_R2	gsf2	18.4056	control
	WT_R2	gsf2	18.4998	control
	WT_R2	actin	16.1548	control
	WT_R2	actin	15.8022	control
	WT_R2	actin	15.743	control
	WT-R3	gsf2	18.5923	control
	WT-R3	gsf2	18.7135	control
	WT-R3	gsf2	18.5494	control
	WT-R3	actin	16.7229	control
	WT-R3	actin	17.0752	control
	WT-R3	actin	16.8347	control
	WT_R1	gsf2	17.7144	treated
	WT_R1	gsf2	17.6908	treated
	WT_R1	gsf2	17.5379	treated
	WT_R1	actin	16.6654	treated
	WT_R1	actin	16.7651	treated
	WT_R1	actin	16.8245	treated
	WT_R2	gsf2	17.7517	treated
	WT_R2	gsf2	17.6524	treated
	WT_R2	gsf2	17.5679	treated
	WT_R2	actin	16.7063	treated
	WT_R2	actin	16.6182	treated
	WT_R2	actin	16.5227	treated
	WT-R3	gsf2	16.207	treated
	WT-R3	gsf2	16.1693	treated
	WT-R3	gsf2	16.1459	treated
	WT-R3	actin	17.6044	treated
	WT-R3	actin	17.3682	treated
	WT-R3	actin	17.5521	treated
YE + Oxalic acid + galactose	WT_R1	gsf2	17.276	treated
	WT_R1	gsf2	17.9481	treated
	WT_R1	gsf2	17.4996	treated
	WT_R1	actin	16.5718	treated
	WT_R1	actin	16.1943	treated
	WT_R1	actin	16.3544	treated
	WT_R2	gsf2	17.4791	treated
	WT_R2	gsf2	17.5341	treated
	WT_R2	gsf2	17.4426	treated
	WT_R2	actin	16.3042	treated
	WT_R2	actin	16.2877	treated
	WT_R2	actin	16.4394	treated
	WT-R3	gsf2	17.6708	treated
	WT-R3	gsf2	17.6909	treated
	WT-R3	gsf2	17.8006	treated
	WT-R3	actin	16.9946	treated
	WT-R3	actin	16.9033	treated
	WT-R3	actin	16.9747	treated
Culture Conditions	Strain	genes	Ct value	group
YE + hydrochloric acid	WT_R1	gsf2	19.1722	control
	WT_R1	gsf2	19.4591	control
	WT_R1	gsf2	18.6355	control
	WT_R1	actin	16.7794	control
	WT_R1	actin	16.6172	control
	WT_R1	actin	16.6372	control
	WT_R2	gsf2	18.5942	control
	WT_R2	gsf2	18.4056	control
	WT_R2	gsf2	18.4998	control
	WT_R2	actin	16.1548	control
	WT_R2	actin	15.8022	control
	WT_R2	actin	15.743	control
	WT-R3	gsf2	18.5923	control
	WT-R3	gsf2	18.7135	control
	WT-R3	gsf2	18.5494	control
	WT-R3	actin	16.7229	control
	WT-R3	actin	17.0752	control
	WT-R3	actin	16.8347	control
	WT_R1	gsf2	17.3161	treated
	WT_R1	gsf2	17.1013	treated
	WT_R1	gsf2	17.1399	treated
	WT_R1	actin	16.307	treated
	WT_R1	actin	16.4266	treated
	WT_R1	actin	16.4498	treated
	WT_R2	gsf2	17.4787	treated
	WT_R2	gsf2	17.6794	treated
	WT_R2	gsf2	17.7214	treated
	WT_R2	actin	16.8605	treated
	WT_R2	actin	17.0867	treated
	WT_R2	actin	17.0339	treated
	WT-R3	gsf2	17.6811	treated
	WT-R3	gsf2	17.4605	treated
	WT-R3	gsf2	17.4096	treated
	WT-R3	actin	16.945	treated
	WT-R3	actin	16.7401	treated
	WT-R3	actin	17.2561	treated
YE + hydrochloric acid + galactose	WT_R1	gsf2	17.3633	treated
	WT_R1	gsf2	17.2075	treated
	WT_R1	gsf2	17.1669	treated
	WT_R1	actin	16.6097	treated
	WT_R1	actin	16.6725	treated
	WT_R1	actin	16.561	treated
	WT_R2	gsf2	17.3198	treated
	WT_R2	gsf2	17.172	treated
	WT_R2	gsf2	17.1087	treated
	WT_R2	actin	16.733	treated
	WT_R2	actin	16.5986	treated
	WT_R2	actin	16.646	treated
	WT-R3	gsf2	17.0009	treated
	WT-R3	gsf2	17.2125	treated
	WT-R3	gsf2	17.0674	treated
	WT-R3	actin	16.3774	treated
	WT-R3	actin	16.5968	treated
	WT-R3	actin	16.677	treated
Culture Conditions	Strain	genes	Ct value	group
YE + Nitric acid	WT_R1	gsf2	19.1507	control
	WT_R1	gsf2	19.7331	control
	WT_R1	gsf2	18.9548	control
	WT_R1	actin	17.701	control
	WT_R1	actin	17.6802	control
	WT_R1	actin	17.6805	control
	WT_R2	gsf2	20.5229	control
	WT_R2	gsf2	19.4363	control
	WT_R2	gsf2	19.3722	control
	WT_R2	actin	17.621	control
	WT_R2	actin	17.5993	control
	WT_R2	actin	17.6469	control
	WT-R3	gsf2	19.2879	control
	WT-R3	gsf2	19.2876	control
	WT-R3	gsf2	19.3157	control
	WT-R3	actin	17.9605	control
	WT-R3	actin	18.3348	control
	WT-R3	actin	17.9814	control
	WT_R1	gsf2	17.9298	treated
	WT_R1	gsf2	17.9775	treated
	WT_R1	gsf2	17.7593	treated
	WT_R1	actin	17.9463	treated
	WT_R1	actin	17.7287	treated
	WT_R1	actin	17.8166	treated
	WT_R2	gsf2	18.2888	treated
	WT_R2	gsf2	18.0962	treated
	WT_R2	gsf2	18.1321	treated
	WT_R2	actin	17.8456	treated
	WT_R2	actin	17.7817	treated
	WT_R2	actin	17.7844	treated
	WT-R3	gsf2	17.7563	treated
	WT-R3	gsf2	17.8428	treated
	WT-R3	gsf2	18.0845	treated
	WT-R3	actin	17.629	treated
	WT-R3	actin	17.8248	treated
	WT-R3	actin	17.6656	treated
YE + Nitric acid + galactose	WT_R1	gsf2	18.2732	treated
	WT_R1	gsf2	18.0951	treated
	WT_R1	gsf2	18.1255	treated
	WT_R1	actin	17.9763	treated
	WT_R1	actin	17.7404	treated
	WT_R1	actin	17.6998	treated
	WT_R2	gsf2	18.2464	treated
	WT_R2	gsf2	18.1449	treated
	WT_R2	gsf2	18.1435	treated
	WT_R2	actin	18.0856	treated
	WT_R2	actin	18.0706	treated
	WT_R2	actin	18.0551	treated
	WT-R3	gsf2	18.3723	treated
	WT-R3	gsf2	18.5778	treated
	WT-R3	gsf2	18.1195	treated
	WT-R3	actin	18.0359	treated
	WT-R3	actin	18.027	treated
	WT-R3	actin	18.2187	treated
