# Supplementary material for: A gradient green-beard gene in fission yeast
Source: EMBO Rep. 2026 Mar 16;27(8):1904–17. doi: 10.1038/s44319-026-00748-x (PMC13121626; doi:10.1038/s44319-026-00748-x)
Supplement: Supplementary file 5 — Source data Fig. 3 [file 44319_2026_748_MOESM5_ESM.zip]

Archive with 68 entries (56 files):
- Figure 3/
- __MACOSX/._Figure 3
- Figure 3/3K/
- __MACOSX/Figure 3/._3K
- Figure 3/3L/
- __MACOSX/Figure 3/._3L
- Figure 3/3E/
- __MACOSX/Figure 3/._3E
- Figure 3/3B/
- __MACOSX/Figure 3/._3B
- Figure 3/3C/
- __MACOSX/Figure 3/._3C
- Figure 3/3J/
- __MACOSX/Figure 3/._3J
- Figure 3/.DS_Store
- __MACOSX/Figure 3/._.DS_Store
- Figure 3/3H/
- __MACOSX/Figure 3/._3H
- Figure 3/3A/
- __MACOSX/Figure 3/._3A
- Figure 3/3F/
- __MACOSX/Figure 3/._3F
- Figure 3/3G/
- __MACOSX/Figure 3/._3G
- Figure 3/3I/
- __MACOSX/Figure 3/._3I
- Figure 3/3K/gsf2IE_Repeat 1.jpg
- __MACOSX/Figure 3/3K/._gsf2IE_Repeat 1.jpg
- Figure 3/3K/gsf2IE_Repeat 3.jpg
- __MACOSX/Figure 3/3K/._gsf2IE_Repeat 3.jpg
- Figure 3/3K/gsf2IE_Repeat 2.jpg
- __MACOSX/Figure 3/3K/._gsf2IE_Repeat 2.jpg
- Figure 3/3K/gsf2Γêå_Repeat 3.jpg
- __MACOSX/Figure 3/3K/._gsf2Γêå_Repeat 3.jpg
- Figure 3/3K/gsf2Γêå_Repeat 2.jpg
- __MACOSX/Figure 3/3K/._gsf2Γêå_Repeat 2.jpg
- Figure 3/3K/gsf2Γêå_Repeat 1.jpg
- __MACOSX/Figure 3/3K/._gsf2Γêå_Repeat 1.jpg
- Figure 3/3L/Fig3L.Survival rates of gsf2╬ö and gsf2IE strains under 1% acetate stress.xlsx
- __MACOSX/Figure 3/3L/._Fig3L.Survival rates of gsf2╬ö and gsf2IE strains under 1% acetate stress.xlsx
- Figure 3/3E/Fig3E.Proportion of gsf2IE cells in the population during competitive growth with gsf2╬ö in YE medium..xlsx
- __MACOSX/Figure 3/3E/._Fig3E.Proportion of gsf2IE cells in the population during competitive growth with gsf2╬ö in YE medium..xlsx
- Figure 3/3B/Fig3B.Growth curves of yeast in EMM with 0.25% acetate (coΓÇæculture of gsf2╬ö and gsf2IE versus monoculture of gsf2IE).xlsx
- __MACOSX/Figure 3/3B/._Fig3B.Growth curves of yeast in EMM with 0.25% acetate (coΓÇæculture of gsf2╬ö and gsf2IE versus monoculture of gsf2IE).xlsx
- Figure 3/3C/Fig3C.Density dynamics of gsf2IE in a 1vs1 coΓÇæculture with gsf2╬ö in EMM supplemented with 0.25% acetate..xlsx
- __MACOSX/Figure 3/3C/._Fig3C.Density dynamics of gsf2IE in a 1vs1 coΓÇæculture with gsf2╬ö in EMM supplemented with 0.25% acetate..xlsx
- Figure 3/3J/Fig3J.Survival rates of gsf2╬ö and WT strains under 1% acetate stress.xlsx
- __MACOSX/Figure 3/3J/._Fig3J.Survival rates of gsf2╬ö and WT strains under 1% acetate stress.xlsx
- Figure 3/3H/Fig3H.Percentage of gsf2Γêå.xlsx
- __MACOSX/Figure 3/3H/._Fig3H.Percentage of gsf2Γêå.xlsx
- Figure 3/3A/Fig3A.Growth curves of gsf2Γêå and gsf2IE strains in EMM mediumGrowth curves.xlsx
- __MACOSX/Figure 3/3A/._Fig3A.Growth curves of gsf2Γêå and gsf2IE strains in EMM mediumGrowth curves.xlsx
- Figure 3/3F/Fig3F.Temporal change in the proportion of gsf2IE in the culture supernatant.xlsx
- __MACOSX/Figure 3/3F/._Fig3F.Temporal change in the proportion of gsf2IE in the culture supernatant.xlsx
- Figure 3/3G/Fig3G.Temporal change in the proportion of gsf2IE within flocs..xlsx
- __MACOSX/Figure 3/3G/._Fig3G.Temporal change in the proportion of gsf2IE within flocs..xlsx
- Figure 3/3I/WT_Repeat 1.jpg
- __MACOSX/Figure 3/3I/._WT_Repeat 1.jpg
- Figure 3/3I/WT_Repeat 3.jpg
- __MACOSX/Figure 3/3I/._WT_Repeat 3.jpg
- Figure 3/3I/WT_Repeat 2.jpg
- __MACOSX/Figure 3/3I/._WT_Repeat 2.jpg
- Figure 3/3I/gsf2Γêå_Repeat 3.jpg
- __MACOSX/Figure 3/3I/._gsf2Γêå_Repeat 3.jpg
- Figure 3/3I/gsf2Γêå_Repeat 2.jpg
- __MACOSX/Figure 3/3I/._gsf2Γêå_Repeat 2.jpg
- Figure 3/3I/gsf2Γêå_Repeat 1.jpg
- __MACOSX/Figure 3/3I/._gsf2Γêå_Repeat 1.jpg
