# Supplementary material for: A gradient green-beard gene in fission yeast
Source: EMBO Rep. 2026 Mar 16;27(8):1904–17. doi: 10.1038/s44319-026-00748-x (PMC13121626; doi:10.1038/s44319-026-00748-x)
Supplement: Supplementary file 5 — Source data Fig. 3 [file 44319_2026_748_MOESM5_ESM.zip › Figure 3/3L/Fig3L.Survival rates of gsf2╬ö and gsf2IE strains under 1% acetate stress.xlsx]

## Sheet: Data
Repeat	Strains	Survival rate (%)
Repeat 1	gsf2∆	39.9
Repeat 1	gsf2∆	33.4
Repeat 1	gsf2∆	33.8
Repeat 2	gsf2IE	20.7
Repeat 2	gsf2IE	23.1
Repeat 2	gsf2IE	22.9

## Sheet: Data Description
Field	Description
Dataset Title	Survival rate under 1% acetate stress
Repeat	Repeat indicates the biological replicate used in the competition experiment.
Strain	Strain denotes the microbial strain employed in the experiment.
