# Supplementary material for: A gradient green-beard gene in fission yeast
Source: EMBO Rep. 2026 Mar 16;27(8):1904–17. doi: 10.1038/s44319-026-00748-x (PMC13121626; doi:10.1038/s44319-026-00748-x)
Supplement: Supplementary file 5 — Source data Fig. 3 [file 44319_2026_748_MOESM5_ESM.zip › Figure 3/3B/Fig3B.Growth curves of yeast in EMM with 0.25% acetate (coΓÇæculture of gsf2╬ö and gsf2IE versus monoculture of gsf2IE).xlsx]

## Sheet: Data
Strains	time (hours)	OD600
gsf2IE vs. gsf2∆	0	0.2
gsf2IE vs. gsf2∆	0	0.2
gsf2IE vs. gsf2∆	0	0.2
gsf2IE vs. gsf2∆	12	0.435
gsf2IE vs. gsf2∆	12	0.422
gsf2IE vs. gsf2∆	12	0.449
gsf2IE vs. gsf2∆	24	3.51
gsf2IE vs. gsf2∆	24	3.19
gsf2IE vs. gsf2∆	24	2.75
gsf2IE vs. gsf2∆	36	6.14
gsf2IE vs. gsf2∆	36	7.04
gsf2IE vs. gsf2∆	36	6.4
gsf2IE vs. gsf2∆	48	7.5
gsf2IE vs. gsf2∆	48	7.74
gsf2IE vs. gsf2∆	48	7.16
gsf2IE vs. gsf2∆	60	8.28
gsf2IE vs. gsf2∆	60	8.3
gsf2IE vs. gsf2∆	60	8.14
gsf2IE vs. gsf2∆	72	7.32
gsf2IE vs. gsf2∆	72	8.7
gsf2IE vs. gsf2∆	72	8.26
gsf2IE	0	0.2
gsf2IE	0	0.2
gsf2IE	0	0.2
gsf2IE	12	0.488
gsf2IE	12	0.46
gsf2IE	12	0.461
gsf2IE	24	3.32
gsf2IE	24	2.86
gsf2IE	24	3.1
gsf2IE	36	6.98
gsf2IE	36	7.6
gsf2IE	36	7.54
gsf2IE	48	8.3
gsf2IE	48	7.94
gsf2IE	48	8.02
gsf2IE	60	8.66
gsf2IE	60	8.46
gsf2IE	60	8.84
gsf2IE	72	9.22
gsf2IE	72	8.5
gsf2IE	72	8.38

## Sheet: Data Description
Field	Description
Dataset Title	Growth curves and maximum growth rates of gsf2∆ and gsf2IE strains in EMM medium.
Strain	Strain denotes the microbial strain employed in the experiment.
