# Supplementary material for: A gradient green-beard gene in fission yeast
Source: EMBO Rep. 2026 Mar 16;27(8):1904–17. doi: 10.1038/s44319-026-00748-x (PMC13121626; doi:10.1038/s44319-026-00748-x)
Supplement: Supplementary file 5 — Source data Fig. 3 [file 44319_2026_748_MOESM5_ESM.zip › Figure 3/3C/Fig3C.Density dynamics of gsf2IE in a 1vs1 coΓÇæculture with gsf2╬ö in EMM supplemented with 0.25% acetate..xlsx]

## Sheet: Data
Repeat	TIME (hours)	The ratio of gsf2IE density (%)
R1	0h	52.5
R2	0h	50
R3	0h	48.3
R4	0h	50.3
R5	0h	54
R1	36h	43.7
R2	36h	39.8
R3	36h	46.1
R4	36h	41.8
R5	36h	38.7
R1	60h	45
R2	60h	40.3
R3	60h	36.8
R4	60h	40.1
R5	60h	38.8
R1	72h	36
R2	72h	43.8
R3	72h	34.8
R4	72h	37.2
R5	72h	47.8

## Sheet: Sheet2
Field	Description
Dataset Title	Density dynamics of gsf2IE in a 1:1 co‑culture with gsf2Δ in EMM supplemented with 0.25% acetate.
Repeat	Repeat indicates the biological replicate used in the experiment.
Time	The time column denotes the specific time point at which samples were collected.
