# Supplementary material for: A gradient green-beard gene in fission yeast
Source: EMBO Rep. 2026 Mar 16;27(8):1904–17. doi: 10.1038/s44319-026-00748-x (PMC13121626; doi:10.1038/s44319-026-00748-x)
Supplement: Supplementary file 5 — Source data Fig. 3 [file 44319_2026_748_MOESM5_ESM.zip › Figure 3/3J/Fig3J.Survival rates of gsf2╬ö and WT strains under 1% acetate stress.xlsx]

## Sheet: Data
Repeat	Strains	Survival rate (%)
Repeat 1	gsf2∆	51.1
Repeat 1	gsf2∆	49.6
Repeat 1	gsf2∆	54.7
Repeat 2	WT	68.3
Repeat 2	WT	71.7
Repeat 2	WT	60

## Sheet: Data Description
Field	Description
Dataset Title	Survival rate under 1% acetate stress
Repeat	Repeat indicates the biological replicate used in the competition experiment.
Strain	Strain denotes the microbial strain employed in the experiment.
