# Supplementary material for: A gradient green-beard gene in fission yeast
Source: EMBO Rep. 2026 Mar 16;27(8):1904–17. doi: 10.1038/s44319-026-00748-x (PMC13121626; doi:10.1038/s44319-026-00748-x)
Supplement: Supplementary file 5 — Source data Fig. 3 [file 44319_2026_748_MOESM5_ESM.zip › Figure 3/3H/Fig3H.Percentage of gsf2Γêå.xlsx]

## Sheet: Sheet1
Conditions	Time	value (%)	Biological repetition
Normal condition	24 hours	1	Repeat1
Normal condition	24 hours	1.22	Repeat2
Normal condition	24 hours	1.27	Repeat3
Normal condition	24 hours	1.14	Repeat4
Normal condition	24 hours	1.12	Repeat5
Normal condition	48 hours	1.22	Repeat1
Normal condition	48 hours	1.23	Repeat2
Normal condition	48 hours	1.12	Repeat3
Normal condition	48 hours	1.04	Repeat4
Normal condition	48 hours	1.26	Repeat5
Normal condition	72 hours	1.2	Repeat1
Normal condition	72 hours	1.07	Repeat2
Normal condition	72 hours	1.01	Repeat3
Normal condition	72 hours	1	Repeat4
Normal condition	72 hours	1.06	Repeat5
Normal condition	96 hours	1.14	Repeat1
Normal condition	96 hours	1.09	Repeat2
Normal condition	96 hours	1.05	Repeat3
Normal condition	96 hours	1.09	Repeat4
Normal condition	96 hours	1.02	Repeat5
0.25% acetic acid	24 hours	0.87	Repeat1
0.25% acetic acid	24 hours	0.85	Repeat2
0.25% acetic acid	24 hours	0.93	Repeat3
0.25% acetic acid	24 hours	0.87	Repeat4
0.25% acetic acid	24 hours	0.78	Repeat5
0.25% acetic acid	48 hours	0.75	Repeat1
0.25% acetic acid	48 hours	0.88	Repeat2
0.25% acetic acid	48 hours	0.82	Repeat3
0.25% acetic acid	48 hours	0.84	Repeat4
0.25% acetic acid	48 hours	0.86	Repeat5
0.25% acetic acid	72 hours	0.68	Repeat1
0.25% acetic acid	72 hours	0.78	Repeat2
0.25% acetic acid	72 hours	0.77	Repeat3
0.25% acetic acid	72 hours	0.8	Repeat4
0.25% acetic acid	72 hours	0.8	Repeat5
0.25% acetic acid	96 hours	0.82	Repeat1
0.25% acetic acid	96 hours	0.76	Repeat2
0.25% acetic acid	96 hours	0.83	Repeat3
0.25% acetic acid	96 hours	0.82	Repeat4
0.25% acetic acid	96 hours	0.76	Repeat5
