# Supplementary material for: A gradient green-beard gene in fission yeast
Source: EMBO Rep. 2026 Mar 16;27(8):1904–17. doi: 10.1038/s44319-026-00748-x (PMC13121626; doi:10.1038/s44319-026-00748-x)
Supplement: Supplementary file 5 — Source data Fig. 3 [file 44319_2026_748_MOESM5_ESM.zip › Figure 3/3A/Fig3A.Growth curves of gsf2Γêå and gsf2IE strains in EMM mediumGrowth curves.xlsx]

## Sheet: Data
Strains	time (hours)	OD600
gsf2∆	0	0.207
gsf2∆	0	0.2
gsf2∆	0	0.21
gsf2∆	4	0.453
gsf2∆	4	0.437
gsf2∆	4	0.419
gsf2∆	8	2.01
gsf2∆	8	2.42
gsf2∆	8	1.79
gsf2∆	12	4.37
gsf2∆	12	4.6
gsf2∆	12	4.25
gsf2∆	16	7.9
gsf2∆	16	7.93
gsf2∆	16	7.19
gsf2∆	20	9.87
gsf2∆	20	10.18
gsf2∆	20	10.6
gsf2∆	24	11.16
gsf2∆	24	11.66
gsf2∆	24	10.32
gsf2IE	0	0.216
gsf2IE	0	0.2
gsf2IE	0	0.206
gsf2IE	4	0.38
gsf2IE	4	0.35
gsf2IE	4	0.41
gsf2IE	8	1.5
gsf2IE	8	1.3
gsf2IE	8	1.42
gsf2IE	12	3.01
gsf2IE	12	3.28
gsf2IE	12	3.12
gsf2IE	16	5.21
gsf2IE	16	5.65
gsf2IE	16	5.3
gsf2IE	20	8.02
gsf2IE	20	7.52
gsf2IE	20	8.1
gsf2IE	24	9.5
gsf2IE	24	9.3
gsf2IE	24	9.43

## Sheet: Data Description
Field	Description
Dataset Title	Growth curves of yeast in EMM with 0.25% acetate: co‑culture of gsf2Δ and gsf2IE versus monoculture of gsf2IE
Strain	Strain denotes the microbial strain employed in the experiment.
Time	Time indicates the sampling time point for OD600 measurement.
