# Supplementary material for: A gradient green-beard gene in fission yeast
Source: EMBO Rep. 2026 Mar 16;27(8):1904–17. doi: 10.1038/s44319-026-00748-x (PMC13121626; doi:10.1038/s44319-026-00748-x)
Supplement: Supplementary file 5 — Source data Fig. 3 [file 44319_2026_748_MOESM5_ESM.zip › Figure 3/3G/Fig3G.Temporal change in the proportion of gsf2IE within flocs..xlsx]

## Sheet: Data
Repeat	Time (hours)	Percentage of gsf2IE
Repeat 1	0	50.5
Repeat 1	12	60.3
Repeat 1	24	65.5
Repeat 1	36	95.5
Repeat 2	0	51.8
Repeat 2	12	61.8
Repeat 2	24	74.4
Repeat 2	36	93.6
Repeat 3	0	49.8
Repeat 3	12	64.5
Repeat 3	24	70.7
Repeat 3	36	88.6

## Sheet: Data Description
Field	Description
Dataset Title	Temporal change in the proportion of gsf2IE within flocs.
Repeat	Repeat indicates the biological replicate used in the competition experiment.
Time	The time column denotes the specific time point at which samples were collected for subsequent flow cytometric analysis.
