# Supplementary material for: A gradient green-beard gene in fission yeast
Source: EMBO Rep. 2026 Mar 16;27(8):1904–17. doi: 10.1038/s44319-026-00748-x (PMC13121626; doi:10.1038/s44319-026-00748-x)
Supplement: Supplementary file 6 — Source data Fig. 5 [file 44319_2026_748_MOESM6_ESM.zip]

Archive with 94 entries (90 files):
- Figure 5/
- __MACOSX/._Figure 5
- Figure 5/5A/
- __MACOSX/Figure 5/._5A
- Figure 5/.DS_Store
- __MACOSX/Figure 5/._.DS_Store
- Figure 5/5C/
- __MACOSX/Figure 5/._5C
- Figure 5/5B/
- __MACOSX/Figure 5/._5B
- Figure 5/5A/JB842.dna
- __MACOSX/Figure 5/5A/._JB842.dna
- Figure 5/5A/JB1110.dna
- __MACOSX/Figure 5/5A/._JB1110.dna
- Figure 5/5A/JB869.dna
- __MACOSX/Figure 5/5A/._JB869.dna
- Figure 5/5A/JB840.dna
- __MACOSX/Figure 5/5A/._JB840.dna
- Figure 5/5A/EBC7.dna
- __MACOSX/Figure 5/5A/._EBC7.dna
- Figure 5/5A/JB854.dna
- __MACOSX/Figure 5/5A/._JB854.dna
- Figure 5/5A/JB934.dna
- __MACOSX/Figure 5/5A/._JB934.dna
- Figure 5/5A/JB918.dna
- __MACOSX/Figure 5/5A/._JB918.dna
- Figure 5/5A/JB879.dna
- __MACOSX/Figure 5/5A/._JB879.dna
- Figure 5/5A/JB853.dna
- __MACOSX/Figure 5/5A/._JB853.dna
- Figure 5/5A/JB1206.dna
- __MACOSX/Figure 5/5A/._JB1206.dna
- Figure 5/5A/Ref.dna
- __MACOSX/Figure 5/5A/._Ref.dna
- Figure 5/5A/FL0.dna
- __MACOSX/Figure 5/5A/._FL0.dna
- Figure 5/5A/JB1171.dna
- __MACOSX/Figure 5/5A/._JB1171.dna
- Figure 5/5A/JB4.dna
- __MACOSX/Figure 5/5A/._JB4.dna
- Figure 5/5A/JB1205.dna
- __MACOSX/Figure 5/5A/._JB1205.dna
- Figure 5/5A/DY39827.dna
- __MACOSX/Figure 5/5A/._DY39827.dna
- Figure 5/5A/JB837.dna
- __MACOSX/Figure 5/5A/._JB837.dna
- Figure 5/5A/JB943.dna
- __MACOSX/Figure 5/5A/._JB943.dna
- Figure 5/5A/JB758.dna
- __MACOSX/Figure 5/5A/._JB758.dna
- Figure 5/5A/WT.dna
- __MACOSX/Figure 5/5A/._WT.dna
- Figure 5/5A/JB760.dna
- __MACOSX/Figure 5/5A/._JB760.dna
- Figure 5/5A/JB953.dna
- __MACOSX/Figure 5/5A/._JB953.dna
- Figure 5/5A/JB1174.dna
- __MACOSX/Figure 5/5A/._JB1174.dna
- Figure 5/5A/JB1180.dna
- __MACOSX/Figure 5/5A/._JB1180.dna
- Figure 5/5A/JB1197.dna
- __MACOSX/Figure 5/5A/._JB1197.dna
- Figure 5/5A/Readme.txt
- __MACOSX/Figure 5/5A/._Readme.txt
- Figure 5/5A/JB22.dna
- __MACOSX/Figure 5/5A/._JB22.dna
- Figure 5/5A/JB874.dna
- __MACOSX/Figure 5/5A/._JB874.dna
- Figure 5/5A/DY34373.dna
- __MACOSX/Figure 5/5A/._DY34373.dna
- Figure 5/5A/JB929.dna
- __MACOSX/Figure 5/5A/._JB929.dna
- Figure 5/5A/JB939.dna
- __MACOSX/Figure 5/5A/._JB939.dna
- Figure 5/5A/JB858.dna
- __MACOSX/Figure 5/5A/._JB858.dna
- Figure 5/5A/JB864.dna
- __MACOSX/Figure 5/5A/._JB864.dna
- Figure 5/5A/JB938.dna
- __MACOSX/Figure 5/5A/._JB938.dna
- Figure 5/5A/JB872.dna
- __MACOSX/Figure 5/5A/._JB872.dna
- Figure 5/5A/JB873.dna
- __MACOSX/Figure 5/5A/._JB873.dna
- Figure 5/5C/Fig5C.The box plot.xlsx
- __MACOSX/Figure 5/5C/._Fig5C.The box plot.xlsx
- Figure 5/5B/repeat_C.txt
- __MACOSX/Figure 5/5B/._repeat_C.txt
- Figure 5/5B/repeat_B.txt
- __MACOSX/Figure 5/5B/._repeat_B.txt
- Figure 5/5B/repeat_A.txt
- __MACOSX/Figure 5/5B/._repeat_A.txt
- Figure 5/5B/Repeat_D.txt
- __MACOSX/Figure 5/5B/._Repeat_D.txt
