# Supplementary material for: A gradient green-beard gene in fission yeast
Source: EMBO Rep. 2026 Mar 16;27(8):1904–17. doi: 10.1038/s44319-026-00748-x (PMC13121626; doi:10.1038/s44319-026-00748-x)
Supplement: Supplementary file 6 — Source data Fig. 5 [file 44319_2026_748_MOESM6_ESM.zip › Figure 5/5C/Fig5C.The box plot.xlsx]

## Sheet: Data
ID	group	value
id000	RepeatA	15
id001	RepeatA	11
id002	RepeatA	12
id003	RepeatA	10
id004	RepeatA	9
id005	RepeatA	5
id006	RepeatA	5
id007	RepeatA	10
id008	RepeatA	10
id009	RepeatA	10
id010	RepeatA	10
id011	RepeatA	8
id012	RepeatA	10
id013	RepeatA	10
id014	RepeatA	6
id015	RepeatA	10
id016	RepeatA	12
id017	RepeatA	9
id018	RepeatA	7
id019	RepeatA	15
id020	RepeatA	22
id021	RepeatA	35
id022	RepeatA	10
id023	RepeatA	13
id024	RepeatA	8
id025	RepeatA	11
id026	RepeatA	24
id027	RepeatB	3
id028	RepeatB	5
id029	RepeatB	4
id030	RepeatB	4
id031	RepeatB	3
id032	RepeatB	3
id033	RepeatB	3
id034	RepeatB	3
id035	RepeatB	4
id036	RepeatB	4
id037	RepeatB	4
id038	RepeatB	5
id039	RepeatB	4
id040	RepeatB	6
id041	RepeatB	2
id042	RepeatB	3
id043	RepeatB	4
id044	RepeatB	4
id045	RepeatB	7
id046	RepeatB	7
id047	RepeatB	7
id048	RepeatB	7
id049	RepeatB	7
id050	RepeatB	4
id051	RepeatB	6
id052	RepeatB	7
id053	RepeatB	8
id054	RepeatC	5
id055	RepeatC	6
id056	RepeatC	6
id057	RepeatC	4
id058	RepeatC	7
id059	RepeatC	31
id060	RepeatC	38
id061	RepeatC	5
id062	RepeatC	6
id063	RepeatC	6
id064	RepeatC	6
id065	RepeatC	9
id066	RepeatC	5
id067	RepeatC	4
id068	RepeatC	6
id069	RepeatC	7
id070	RepeatC	6
id071	RepeatC	5
id072	RepeatC	10
id073	RepeatC	10
id074	RepeatC	10
id075	RepeatC	10
id076	RepeatC	7
id077	RepeatC	7
id078	RepeatC	9
id079	RepeatC	7
id080	RepeatC	7
id081	RepeatD	9
id082	RepeatD	12
id083	RepeatD	12
id084	RepeatD	8
id085	RepeatD	19
id086	RepeatD	119
id087	RepeatD	147
id088	RepeatD	8
id089	RepeatD	13
id090	RepeatD	13
id091	RepeatD	13
id092	RepeatD	15
id093	RepeatD	8
id094	RepeatD	9
id095	RepeatD	7
id096	RepeatD	9
id097	RepeatD	13
id098	RepeatD	8
id099	RepeatD	15
id100	RepeatD	15
id101	RepeatD	15
id102	RepeatD	15
id103	RepeatD	9
id104	RepeatD	10
id105	RepeatD	12
id106	RepeatD	10
id107	RepeatD	10

## Sheet: Data Description
Field	Description
Dataset Title	The box plot represents variation in the number of repeat motifs among S. pombe strains
group	group indicates the type of repeat motif.
value	value represents the number of corresponding repeat motifs in the gsf2 gene across all selected fission yeast strains, excluding sequences with premature stop codons.
