# Supplementary material for: A gradient green-beard gene in fission yeast
Source: EMBO Rep. 2026 Mar 16;27(8):1904–17. doi: 10.1038/s44319-026-00748-x (PMC13121626; doi:10.1038/s44319-026-00748-x)
Supplement: Supplementary file 6 — Source data Fig. 5 [file 44319_2026_748_MOESM6_ESM.zip › Figure 5/5B/repeat_C.txt]

>Flo
TTGSEVLPTTGATG
>Flo(2)
TTATEVQPTTGATG
>Flo(3)
TTATEVQTTTGATG
>Flo(4)
TTATEVQPTTGATG
>Flo(5)
TTATEVQPTTGATG
>Flo(6)
TTATEVQTTTGATG
>Flo(7)
TTATEVQPTTGATG
>Flo(8)
TTATEVQPTTGATG
>Flo(9)
TTATEVQTTTGATG
>Flo(10)
TTATEVQPTTAVTE
>972h
TTGSEVLPTTGATG
>972h(2)
TTATEVQPTTGATG
>972h(3)
TTATEVQPTTGATG
>972h(4)
TTATEVQPTTGATG
>972h(5)
TTATEVQPTTGATG
>972h(6)
TTATEVQPTTGATG
>972h(7)
TTATEVQTTTGATG
>972h(8)
TTATEVQPTTAVTE
>972d
TTGSEVLPTTGATG
>972d(2)
TTATEVQPTTGATG
>972d(3)
TTATEVQPTTGATG
>972d(4)
TTATEVQPTTGATG
>972d(5)
TTATEVQTTTGATG
>972d(6)
TTATEVQPTTGATG
>972d(7)
TTATEVQPTTGATG
>972d(8)
TTATEVQTTTGATG
>972d(9)
TTATEVQPTTAVTE
>JB4
TTGSEVLPTTGATG
>JB4(2)
TTATEVQPTTGATG
>JB4(3)
TTATEVQTTTGATG
>JB4(4)
TTATEVQPTTGATG
>JB4(5)
TTATEVQPTTGATG
>JB4(6)
TTATEVQTTTGATG
>JB4(7)
TTATEVQPTTAVTE
>JB4(8)
TTGSEVLPTTGATG
>JB4(9)
TTATEVQPTTGATG
>JB4(10)
TTATEVQTTTGATG
>JB4(11)
TTATEVQPTTGATG
>JB4(12)
TTATEVQPTTGATG
>JB4(13)
TTATEVQTTTGATG
>JB4(14)
TTATEVQPTTAVTE
>JB4(15)
TTGSEVVPTTGATG
>JB4(16)
TTATEVQPTTGATG
>JB4(17)
TTATEVQPTTGATG
>JB4(18)
TTATEVQPTTGATG
>JB4(19)
TTATEVQPTTAVTE
>JB760
TTGSEVLPTTGATG
>JB760(2)
TTATEVQPTTGATG
>JB760(3)
TTATEVQTTTGATG
>JB760(4)
TTATEVQPTTGATG
>JB760(5)
TTATEVQPTTGATG
>JB760(6)
TTATEVQTTTGATG
>JB760(7)
TAGTETQVTTATEV
>JB837
TTGSEVLPTTGATG
>JB837(2)
TTATEVLPTTGATG
>JB837(3)
TTATEVQPTTGATG
>JB837(4)
TTGSEVLPTTGATG
>JB837(5)
TTATEVLPTTGATG
>JB837(6)
TTATEVQPTTGATG
>JB837(7)
TTATEVLPTTGATG
>JB837(8)
TTATEVQPTTGATG
>JB837(9)
TTATEVQPTTAVTE
>JB840
TTGSEVVPTTGATG
>JB840(2)
TIATEVQTTTGATG
>JB840(3)
TTATEVQPTTGATG
>JB840(4)
TTATEVQPTTGATG
>JB840(5)
TTATEVQPTTAVTE
>JB842
TTGSEVVPTTGATG
>JB842(2)
TTATEVQPTTGATG
>JB842(3)
TIATEVQTTTGATG
>JB842(4)
TTATEVQPTTGATG
>JB842(5)
TIATEVQTTTGATG
>JB842(6)
TTATEVQPTTGATG
>JB842(7)
TIATEVQTTTGATG
>JB842(8)
TTATEVQPTTGATG
>JB842(9)
TIATEVQTTTGATG
>JB842(10)
TTATEVQPTTGATG
>JB842(11)
TIATEVQTTTGATG
>JB842(12)
TTATEVQPTTGATG
>JB842(13)
TIATEVQTTTGATG
>JB842(14)
TTATEVQPTTGATG
>JB842(15)
TIATEVQTTTGATG
>JB842(16)
TTATEVQPTTGATG
>JB842(17)
TIATEVQTTTGATG
>JB842(18)
TTATEVQPTTGATG
>JB842(19)
TIATEVQTTTGATG
>JB842(20)
TTATEVQPTTGATG
>JB842(21)
TIATEVQTTTGATG
>JB842(22)
TTATEVQPTTGATG
>JB842(23)
TIATEVQTTTGATG
>JB842(24)
TTATEVQPTTGATG
>JB842(25)
TIATEVQTTTGATG
>JB842(26)
TTATEVQPTTGATG
>JB842(27)
TIATEVQTTTGATG
>JB842(28)
TTATEVQPTTGATG
>JB842(29)
TIATEVQTTTGATG
>JB842(30)
TTATEVQPTTGATG
>JB842(31)
TTATEVQPTTGATG
>JB842(32)
TTATEVQPTTGATG
>JB842(33)
TIATEVQTTTGATG
>JB842(34)
TTATEVQPTTGATG
>JB842(35)
TIATEVQTTTGATG
>JB842(36)
TTATEVQPTTGATG
>JB842(37)
TIATEVQTTTGATG
>JB842(38)
TTATEVQPTTGATG
>JB842(39)
TIATEVQTTTGATG
>JB842(40)
TTATEVQPTTAVTE
>JB853
TTGSEVVPTTGATG
>JB853(2)
TTATEVQPTTGATG
>JB853(3)
TIATEVQTTTGATG
>JB853(4)
TTATEVQPTTGATG
>JB853(5)
TIATEVQTTTGATG
>JB853(6)
TTATEVQPTTGATG
>JB853(7)
TTATEVQPTTAVTE
>JB858
TTGSEVVPTTGATG
>JB858(2)
TTATEVQPTTGATG
>JB858(3)
TIATEVQTTTGATG
>JB858(4)
TTATEVQPTTGATG
>JB858(5)
TIATEVQTTTGATG
>JB858(6)
TTATEVQPTTGATG
>JB858(7)
TIATEVQTTTGATG
>JB858(8)
TTATEVQPTTGATG
>JB858(9)
TIATEVQTTTGATG
>JB858(10)
TTATEVQPTTGATG
>JB858(11)
TIATEVQTTTGATG
>JB858(12)
TTATEVQPTTGATG
>JB858(13)
TIATEVQTTTGATG
>JB858(14)
TTATEVQPTTGATG
>JB858(15)
TIATEVQTTTGATG
>JB858(16)
TTATEVQPTTGATG
>JB858(17)
TIATEVQTTTGATG
>JB858(18)
TTATEVQPTTGATG
>JB858(19)
TIATEVQTTTGATG
>JB858(20)
TTATEVQPTTGATG
>JB858(21)
TIATEVQTTTGATG
>JB858(22)
TTATEVQPTTGATG
>JB858(23)
TIATEVQTTTGATG
>JB858(24)
TTATEVQPTTAVTE
>JB869
TTGSEVLPTTGATG
>JB869(2)
TTATEVQPTTGATG
>JB869(3)
TTATEVQTTTGATG
>JB869(4)
TTATEVQPTTGATG
>JB869(5)
TTATEVQPTTGATG
>JB869(6)
TTATEVQTTTGATG
>JB869(7)
TTATEVQPTTAVTE
>JB872
TTGSEVVPTTGATG
>JB872(2)
TTATEVQPTTGATG
>JB872(3)
TIATEVQTTTGATG
>JB872(4)
TTATEVQPTTGATG
>JB872(5)
TTATEVQPTTGATG
>JB872(6)
TTATEVQPTTAVTE
>JB873
TIATEVQTTTGATG
>JB873(2)
TTATEVQPTTGATG
>JB873(3)
TTATEVQPTTGATG
>JB873(4)
TTATEVQPTTAVTE
>JB874
TTGSEVLPTTGATG
>JB874(2)
TTATEVQPTTGATG
>JB874(3)
TTATEVQTTTGATG
>JB874(4)
TTATEVQPTTGATG
>JB874(5)
TTATEVQPTTGATG
>JB874(6)
TTATEVQPTTAVTE
>JB879
TTGSEVLPTTGATG
>JB879(2)
TTATEVQPTTGATG
>JB879(3)
TTATEVQTTTGATG
>JB879(4)
TTATEVQPTTGATG
>JB879(5)
TTATEVQPTTGATG
>JB879(6)
TTATEVQTTTGATG
>JB879(7)
TTATEVQPTTAVTE
>JB918
TTGSEVLPTTGATG
>JB918(2)
TTATEVQPTTGATG
>JB918(3)
TTATEVQTTTGATG
>JB918(4)
TTATEVQPTTGATG
>JB918(5)
TTATEVQTTTGATG
>JB918(6)
TTATEVQPTTAVTE
>JB929
TTGSEVLPTTGATG
>JB929(2)
TTATEVQPTTGATG
>JB929(3)
TTATEVQTTTGATG
>JB929(4)
TTATEVQPTTGATG
>JB929(5)
TTATEVQPTTGATG
>JB929(6)
TTATEVQPTTAVTE
>JB938
TTGSEVLPTTGATG
>JB938(2)
TTATEVQPTTGATG
>JB938(3)
TTATEVQTTTGATG
>JB938(4)
TTATEVQPTTGATG
>JB938(5)
TTATEVQPTTGATG
>JB938(6)
TTATEVQTTTGATG
>JB938(7)
TTATEVQPTTAVTE
>JB939
TTGSEVVPTTGATG
>JB939(2)
TTATEVQPTTGATG
>JB939(3)
TIATEVQTTTGATG
>JB939(4)
TTATEVQPTTGATG
>JB939(5)
TTATEVQPTTGATG
>JB939(6)
TTATEVQLTTAVTE
>JB943
TTGSEVVPTTGATG
>JB943(2)
TIATEVQTTTGATG
>JB943(3)
TTATEVQPTTGATG
>JB943(4)
TTATEVQPTTGATG
>JB943(5)
TTATEVQPTTAVTE
>JB1110
TTGSEVVPTTGATG
>JB1110(2)
TIATEVQTTTGATG
>JB1110(3)
TTATEVQPTTGATG
>JB1110(4)
TTATEVQPTTAVTE
>JB1171
TTGSEVLPTTGATG
>JB1171(2)
TTATEVQPTTGATG
>JB1171(3)
TTATEVQTTTGATG
>JB1171(4)
TTATEVQPTTGATG
>JB1171(5)
TTATEVQPTTGATG
>JB1171(6)
TTATEVQPTTAVTE
>JB1174
TTGSEVLPTTGATG
>JB1174(2)
TTATEVQPTTGATG
>JB1174(3)
TTATEVQTTTGATG
>JB1174(4)
TTATEVQPTTGATG
>JB1174(5)
TTATEVQPTTGATG
>JB1174(6)
TTATEVQPTTAVTE
>JB1180
TTGSEVVPTTGATG
>JB1180(2)
TIATEVQTTTGATG
>JB1180(3)
TTATEVQPTTGATG
>JB1180(4)
TTATEVQPTTGATG
>JB1180(5)
TTATEVQPTTAVTE
