# Supplementary material for: A gradient green-beard gene in fission yeast
Source: EMBO Rep. 2026 Mar 16;27(8):1904–17. doi: 10.1038/s44319-026-00748-x (PMC13121626; doi:10.1038/s44319-026-00748-x)
Supplement: Supplementary file 6 — Source data Fig. 5 [file 44319_2026_748_MOESM6_ESM.zip › Figure 5/5B/repeat_B.txt]

>FL0
VVIQTPTTVTATETDIVTVTTGYTGTETSTVTVTPTGTSTGTTT
>FL0(2)
VVIQTPTTVTATETDIVTVTTGYTGTETSTVTVTPTGTSTGTTT
>FL0(3)
VVIQTPTTVTATETDIVTVTTGYTGTETSTVTVTPTGTSTGTTT
>FL0(4)
VVIQTPTTVTATETDIVTVTTGYTGTETSTVTVTPTGTSTGTTT
>FL0(5)
VVIQTPTTVTATETDIVTVTTGYTGTETSTVTVTPTGTSTGTTT
>FL0(6)
VVIQTPTTVTATETDIVTVTTGYTGTETSTVTVTPTGTSTGTTT
>FL0(7)
VVIQTPTTVTATETDIVTVTTGYTGTETSTVTVTPTGTATGTTT
>972H
VVIQTPTTVTATETDIVTVTTGYTGTETSTVTVTPTGTSTGTTT
>972H(2)
VVIQTPTTVTATETDIVTVTTGYTGTETSTVTVTPTGTSTGTTT
>972H(3)
VVIQTPTTVTATETDIVTVTTGYTGTETSTVTVTPTGTSTGTTT
>972H(4)
VVIQTPTTVTATETDIVTVTTGYTGTETSTVTVTPTGTSTGTTT
>972H(5)
VVIQTPTTVTATETDIVTVTTGYTGTETSTVTVTPTGTSTGTTT
>972H(6)
VVIQTPTTVTATETDIVTVTTGYTGTETSTVTVTPTGTSTGTTT
>972H(7)
VVIQTPTTVTATETDIVTVTTGYTGTETSTVTVTPTGTATGTTT
>972d
VVIQTPTTVTATETDIVTVTTGYTGTETSTVTVTPTGTSTGTTT
>972d(2)
VVIQTPTTVTATETDIVTVTTGYTGTETSTVTVTPTGTSTGTTT
>972d(3)
VVIQTPTTVTATETDIVTVTTGYTGTETSTVTVTPTGTSTGTTT
>972d(4)
VVIQTPTTVTATETDIVTVTTGYTGTETSTVTVTPTGTSTGTTT
>972d(5)
VVIQTPTTVTATETDIVTVTTGYTGTETSTVTVTPTGTSTGTTT
>972d(6)
VVIQTPTTVTATETDIVTVTTGYTGTETSTVTVTPTGTSTGTTT
>972d(7)
VVIQTPTTVTATETDIVTVTTGYTGTETSTVTVTPTGTATGTTT
>JB4
VVIQTPTTVTATETDIVTVTTGYTGTETSTVTVTPTGTSTGTTT
>JB4(2)
VVIQTPTTVTATETDIVTVTTGYTGTETSTVTVTPTGTSTGTTT
>JB4(3)
VVIQTPTTVTATETDIVTVTTGYTGTETSTVTVTPTGTATGTTT
>JB22
VVIQTPTTVTATETDIVTVTTGYTGTETSTVTVTPTGTSTGTTT
>JB22(2)
VVIQTPTTVTATETDIVTVTTGYTGTETSTVTVTPTGTSTGTTT
>JB22(3)
VVIQTPTTVTATETDIVTVTTGYTGTETSTVTVTPTGTSTGTTT
>JB22(4)
VVIQTPTTVTATETDIVTVTTGYTGTETSTVTVTPTGTSTGTTT
>JB22(5)
VVIQTPTTVTATETDIVTVTTGYTGTETSTVTVTPTGTSTGTTT
>JB22(6)
VVIQTPTTVTATETDIVTVTTGYTGTETSTVTVTPTGTSTGTTT
>JB758
VVIQTPTTVTATETDIVTVTTGYTGTETSTVTVTPTGTSTGTTT
>JB758(2)
VVIQTPTTVTATETDIVTVTTGYTGTETSTVTVTPTGTSTGTTT
>JB758(3)
VVIQTPTTVTATETDIVTVTTGYTGTETSTVTVTPTGTATGTTT
>JB760
VVIQTPTTVTATETDIVTVTTGYTGTETSTVTVTPTGTSTGTTT
>JB760(2)
VVIQTPTTVTATETDIVTVTTGYTGTETSTVTVTPTGTSTGTTT
>JB760(3)
VVIQTPTTVTATETDIVTVTTGYTGTETSTVTVTPTGTSTGTTT
>JB760(4)
VVIQTPTTVTATETDIVTVTTGYTGTETSTVTVTPTGTSTGTTT
>JB760(5)
VVIQTPTTVTATETDIVTVTTGYTGTETSTVTVTPTGTSTGTTT
>JB760(6)
VVIQTPTTVTATETDIVTVTTGYTGTETSTVTVTPTGTSTGTTT
>JB760(7)
VVIQTPTTVTATETDIVTVTTGYTGTETSTVTVTPTGTATGTTT
>JB837
VVIQTPTTVTATETDIVTVTTGYTGTETSTVTVTPTGTSTGTTT
>JB837(2)
VVIQTPTTVTATETDIVTVTTGYTGTETSTVTVTPTGTSTGTTT
>JB837(3)
VVIQTPTTVTATETDIVTVTTGYTGTETSTVTVTPTGTSTGTTT
>JB837(4)
VVIQTPTTVTATETDIVTVTTGYTGTETSTVTVTPTGTSTGTTT
>JB837(5)
VVIQTPTTVTATETDIVTVTTGYTGTETSTVTVTPTGTSTGTTT
>JB840
VVIQTPTTVTATETDIVTVTTGYTGTETSTVTVTPTGTSTGTTT
>JB840(2)
VVIQTPSTVTATETDIVTVTTGYTGTETSTVTVTPTGTSTGTTT
>JB840(3)
VVIQTPSTVTATETDIVTVTTGYTGTETSTVTVTPTGTSTGTTT
>JB840(4)
VVIQTPSTVTATETDIVTVTTGYTGTETSTITVTPTGAATGTTT
>JB842
VVIQTPTTVTATETDIVTVTTGYTGTETSTVTVTPTGTSTGTTT
>JB842(2)
VVIQTPTTVTATETDIVTVTTGYTGTETSTVTVTPTGTSTGTTT
>JB842(3)
VVIQTPTTVTATETDIVTVTTGYTGTETSTITVTPTGAATGTTT
>JB853
VVIQTPTTVTATETDIVTVTTGYTGTETSTVTVTPTGTSTGTTT
>JB853(2)
VVIQTPTTVTATETDIVTVTTGYTGTETSTVTVTPTGTSTGTTT
>JB853(3)
VVIQTPTTVTATETDIVTVTTGYTGTETSTITVTPTGAATGTTT
>JB858
VVIQTPTTVTATETDIVTVTTGYTGTETSTVTVTPTGTSTGTTT
>JB858(2)
VVIQTPTTVTATETDIVTVTTGYTGTETSTVTVTPTGTSTGTTT
>JB858(3)
VVIQTPTTVTATETDIVTVTTGYTGTETSTITVTPTGAATGTTT
>JB869
VVIQTPTTVTATETDIVTVTTGYTGTETSTVTVTPTGTSTGTTT
>JB869(2)
VVIQTPTTVTATETDIVTVTTGYTGTETSTVTVTPTGTSTGTTT
>JB869(3)
VVIQTPTTVTATETDIVTVTTGYTGTETSTVTVTPTGTSTGTTT
>JB869(4)
VVIQTPTTVTATETDIVTVTTGYTGTETSTVTVTPTGTSTGTTT
>JB869(5)
VVIQTPTTVTATETDIVTVTTGYTGTETSTVTVTPTGTSTGTTT
>JB869(6)
VVIQTPTTVTATETDIVTVTTGYTGTETSTVTVTPTGTSTGTTT
>JB869(7)
VVIQTPTTVTATETDIVTVTTGYTGTETSTVTVTPTGTSTGTTT
>JB869(8)
VVIQTPTTVTATETDIVTVTTGYTGTETSTVTVTPTGTATGTTT
>JB872
VVIQTPTTVTATETDIVTVTTGYTGTETSTVTVTPTGTSTGTTT
>JB872(2)
VVIQTPTTVTATETDIVTVTTGYTGTETSTVTVTPTGTSTGTTT
>JB872(3)
VVIQTPTTVTATETDIVTVTTGYTGTETSTVTVTPTGTSTGTTT
>JB872(4)
VVIQTPSTVTATETDIVTVTTGYTGTETSTITVTPTGAATGTTT
>JB873
VVIQTPTTVTATETDIVTVTTGYTGTETSTVTVTPTGTSTGTTT
>JB873(2)
VVIQTPSTVTATETDIVTVTTGYTGTETSTVTVTPTGTSTGTTT
>JB873(3)
VVIQTPSTVTATETDIVTVTTGYTGTETSTVTVTPTGTSTGTTT
>JB873(4)
VVIQTPSTVTATETDIVTVTTGYTGTETSTITVTPTGAATGTTT
>JB874
VVIQTPTTVTATETDIVTVTTGYTGTETSTVTVTPTGTSTGTTT
>JB874(2)
VVIQTPTTVTATETDIVTVTTGYTGTETSTVTVTPTGTSTGTTT
>JB874(3)
VVIQTPTTVTATETDIVTVTTGYTGTETSTVTVTPTGTSTGTTT
>JB874(4)
VVIQTPSTVTATETDIVTVTTGYTGTETSTVTVTPTGTATGTTT
>JB879
VVIQTPTTVTATETDIVTVTTGYTGTETSTVTVTPTGTSTGTTT
>JB879(2)
VVIQTPTTVTATETDIVTVTTGYTGTETSTVTVTPTGTSTGTTT
>JB879(3)
VVIQTPTTVTATETDIVTVTTGYTGTETSTVTVTPTGTSTGTTT
>JB879(4)
VVIQTPTTVTATETDIVTVTTGYTGTETSTVTVTPTGTSTGTTT
>JB879(5)
VVIQTPTTVTATETDIVTVTTGYTGTETSTVTVTPTGTSTGTTT
>JB879(6)
VVIQTPTTVTATETDIVTVTTGYTGTETSTVTVTPTGTSTGTTT
>JB879(7)
VVIQTPTTVTATETDIVTVTTGYTGTETSTVTVTPTGTATGTTT
>JB918
VVIQTPTTVTATETDIVTVTTGYTGTETSTVTVTPTGTSTGTTT
>JB918(2)
VVIQTPTTVTATETDIVTVTTGYTGTETSTVTVTPTGTATGTTT
>JB929
VVIQTPTTVTATETDIVTVTTGYTGTETSTVTVTPTGTSTGTTT
>JB929(2)
VVIQTPTTVTATETDIVTVTTGYTGTETSTVTVTPTGTSTGTTT
>JB929(3)
VVIQTPTTVTATETDIVTVTTGYTGTETSTVTVTPTGTSTGTTT
>JB929(4)
VVIQTPSTVTATETDIVTVTTGYTGTETSTVTVTPTGTATGTTT
>JB938
VVIQTPTTVTATETDIVTVTTGYTGTETSTVTVTPTGTSTGTTT
>JB938(2)
VVIQTPTTVTATETDIVTVTTGYTGTETSTVTVTPTGTSTGTTT
>JB938(3)
VVIQTPTTVTATETDIVTVTTGYTGTETSTVTVTPTGTSTGTTT
>JB938(4)
VVIQTPTTVTATETDIVTVTTGYTGTETSTVTVTPTGTATGTTT
>JB939
VVIQTPTTVTATETDIVTVTTGYTGTETSTVTVTPTGTSTGTTT
>JB939(2)
VVIQTPTTVTATETDIVTVTTGYTGTETSTVTVTPTGTSTGTTT
>JB939(3)
VVIQTPTTVTATETDIVTVTTGYTGTETSTVTVTPTGTSTGTTT
>JB939(4)
VVIQTPSTVTATETDIVTVTTGYTGTETSTVTVTPTGTSTGTTT
>JB939(5)
VVIQTPSTVTATETDIVTVTTGYTGTETSTITVTPTGAATGTTT
>JB943
VVIQTPTTVTATETDIVTVTTGYTGTETSTVTVTPTGTSTGTTT
>JB943(2)
VVIQTPSTVTATETDIVTVTTGYTGTETSTVTVTPTGTSTGTTT
>JB943(3)
VVIQTPSTVTATETDIVTVTTGYTGTETSTVTVTPTGTSTGTTT
>JB943(4)
VVIQTPSTVTATETDIVTVTTGYTGTETSTITVTPTGAATGTTT
>JB1110
VVIQTPTTVTATETDIVTVTTGYTGTETSTVTVTPTGTSTGTTT
>JB1110(2)
VVIQTPTTVTATETDIVTVTTGYTGTETSTVTVTPTGTSTGTTT
>JB1110(3)
VVIQTPTTVTATETDIVTVTTGYTGTETSTVTVTPTGTSTGTTT
>JB1110(4)
VVIQTPTTVTATETDIVTVTTGYTGTETSTVTVIPTGTSTGTTT
>JB1110(5)
VVIQTPTTVTATETDIVTVTTGYTGTETSTVTVIPTGTSTGTTT
>JB1110(6)
VVIQTPTTVTATETDIVTVTTGYTGTETSTITVTPTGAATGTTT
>JB1171
VVIQTPTTVTATETDIVTVTTGYTGTETSTVTVTPTGTSTGTTT
>JB1171(2)
VVIQTPTTVTATETDIVTVTTGYTGTETSTVTVTPTGTSTGTTT
>JB1171(3)
VVIQTPTTVTATETDIVTVTTGYTGTETSTVTVTPTGTSTGTTT
>JB1171(4)
VVIQTPSTVTATETDIVTVTTGYTGTETSTVTVTPTGTATGTTT
>JB1174
VVIQTPTTVTATETDIVTVTTGYTGTETSTVTVTPTGTSTGTTT
>JB1174(2)
VVIQTPTTVTATETDIVTVTTGYTGTETSTVTVTPTGTSTGTTT
>JB1174(3)
VVIQTPTTVTATETDIVTVTTGYTGTETSTVTVTPTGTSTGTTT
>JB1174(4)
VVIQTPSTVTATETDIVTVTTGYTGTETSTVTVTPTGTATGTTT
>JB1180
VVIQTPTTVTATETDIVTVTTGYTGTETSTVTVTPTGTSTGTTT
>JB1180(2)
VVIQTPSTVTATETDIVTVTTGYTGTETSTVTVTPTGTSTGTTT
>JB1180(3)
VVIQTPSTVTATETDIVTVTTGYTGTETSTITVTPTGAATGTTT
>EBC7
VVIQTPTTVTATETDIVTVTTGYTGTETSTVTVTPTGTSTGTTT
>EBC7(2)
VVIQTPTTVTATETDIVTVTTGYTGTETSTVTVTPTGTSTGTTT
>EBC7(3)
VVIQTPTTVTATETDIVTVTTGYTGTETSTVTVTPTGTSTGTTT
>EBC7(4)
VVIQTPTTVTATETDIVTVTTGYTGTETSTVTVTPTGTSTGTTT
>EBC7(5)
VVIQTPTTVTATETDIVTVTTGYTGTETSTVTVTPTGTSTGTTT
>EBC7(6)
VVIQTPTTVTATETDIVTVTTGYTGTETSTVTVTPTGTSTGTTT
>EBC7(7)
VVIQTPTTVTATETDIVTVTTGYTGTETSTVTVTPTGTATGTTT
