# Supplementary material for: A gradient green-beard gene in fission yeast
Source: EMBO Rep. 2026 Mar 16;27(8):1904–17. doi: 10.1038/s44319-026-00748-x (PMC13121626; doi:10.1038/s44319-026-00748-x)
Supplement: Supplementary file 6 — Source data Fig. 5 [file 44319_2026_748_MOESM6_ESM.zip › Figure 5/5B/repeat_A.txt]

>FLO
TTTTTVGYPGSVTTTLTGTPSNGTVIDTVEVPTTTNYGYTTITTGYTGSTTLTTTVPHSGNETGPTTVYVETPYPTTV
>FLO(2)
TTTTTVGYPGSVTTTLTGAPSNGTVIDTVEVPTTTNYGYTTVTTGYTGSTTLTTTVPHSGNETGPTTVYVETPYPTTV
>FLO(3)
TTTTTVGYPGSVTTTLTGAPSNGTVIDTVEVPTTTNYGYTTITTGYTGSTTLTTTVPHSGNETGPTTVYVETPYPTTV
>FLO(4)
TTTTTVGYPGSVTTTLTGAPSNGTVIDTVEVPTTTNYGYTTVTTGYTGSTTLTTTVPHSGNETGPTTVYVETPYPTTV
>FLO(5)
TTTTTVGYPGSVTTTLTGAPSNGTVIDTVEVPTTTNYGYTTVTTGYTGSTTLTTTVPHSGNETGPTTVYVETPYPTTV
>FLO(6)
TTTTTVGYPGSVTTTLTGTPSNGTVIDTVEVPTTTNYGYTTITTGYTGSTTLTTTVPHSGNETGPTTVYVETPYPTTV
>FLO(7)
TTTTTVGYPGSVTTTLTGAPSNGTVIDTVEVPTTTNYGYTTVTTGYTGSTTLTTTVPHSGNETGPTTVYVETPYPTTV
>FLO(8)
TTTTTVGYPGSVTTTLTGAPSNGTVIDTVEVPTTTNYGYTTVTTGYTGSTTLTTTVPHSGNETGPTTVYVETPYPTTV
>FLO(9)
TTTTTVGYPGSVTTTLTGAPSNGTVIDTVEVPTTTNYGYTTVTTGYTGSTTLTTTVPHSGNETGPTTVYVETPYPTTV
>FLO(10)
TTTTTVGYPGSVTTTLTGAPSNGTVIDTVEVPTTTNYGYTTITTGYTGSTTLTTTVPHSGNETGPTTVYVETPYPTTV
>FLO(11)
TTTTTVGYPGSVTTTLTGAPSNGTVIDTVEVPTTTNYGYTTVTTGYTGSTTLTTTVPHSGNETGPTTVYVETPYPTTV
>FLO(12)
TTTTTVGYPGSVTTTLTGAPSNGTVIDTVEVPTTTNYGYTTVTTGYTGSTTLTTTVPHSGNETGPTTVYVETPYPTTV
>FLO(13)
TTTTTVGYPGSVTTTLTGAPSNGTVIDTVEVPTTTNYGYTTVTTGYTGSTTLTTTVPHSGNETGPTTVYVETPYPTTV
>FLO(14)
TTTTTVGYPGSVTTTLTGAPSNGTVIDTVEVPTTTNYGYTTITTGYTGSTTLTTTVPHSGNETGPTTVYVETPYPTTV
>FLO(15)
TTTTTVGYPGSVTTTLTGAPSNGTVIDTVEVPTTTNYGYTTVTTGYTGSTTLTTTVPHSGNETGPTTVYVETPYPTTV
>FLO(16)
TTTTTVGYPGSVTTTLTGAPSNGTVIDTVEVPTTTNYGYTTVTTGYTGSTTLTTTVPHSGNETGPTTVYVETPYPTTV
>FLO(17)
TTTTTVGYPGSVTTTLTGAPSNGTVIDTVEVPTTTNYGYTTVTTGYTGSTTLTTTVPHSGNETGPTTVYVETPYPTTV
>FLO(18)
TTTTTVGYPGSVTTTLTGAPSNGTVIDTVEVPTTTNYGYTTITTGYTGSTTLTTTVPHSGNETGPTTVYVETPYPTTV
>FLO(19)
TTTTTVGYPGSVTTTLTGAPSNGTVIDTVEVPTTTNYGYTTVTTGYTGSTTLTTTVPHSGNETGPTTVYVETPYPTTV
>FLO(20)
TTTTTVGYPGSVTTTLTGAPSNGTVIDTVEVPTTTNYGYTTVTTGYTGSTTLTTTVPHSGNETGPTTVYVETPYPTTV
>FLO(21)
TTTTTVGYPGSVTTTLTGTPSNGTVIDTVEVPTTTNYGYTTITTGYTGSTTLTTTVPHSGNETGPTTVYVETPYPTTV
>FLO(22)
TTTTTVGYPGSVTTTLTGAPSNGTVIDTVEVPTTTNYGYTTVTTGYTGSTTLTTTVPHSGNETGPTTVYVETPYPTTV
>FLO(23)
TTTTTVGYPGSVTTTLTGAPSNGTVIDTVEVPTTTNYGYTTVTTGYTGSTTLTTTVPHSGNETGPTTVYVETPYPTTV
>FLO(24)
TTTTTVGYPGSVTTTLTGAPSNGTVIDTVEVPTTTNYGYTTVTTGYTGSTTLTTTVPHSGNETGPTTVYVETPYPTTV
>FLO(25)
TTTTTVGYPGSVTTTLTGAPSNGTVIDTVEVPTTTNYGYTTITTGYTGSTTLTTTVPHSGNETGPTTVYVETPYPTTV
>FLO(26)
TTTTTVGYPGSVTTTLTGAPSNGTVIDTVEVPTTTNYGYTTVTTGYTGSTTLTTTVPHSGNETGPTTVYVETPYPTTV
>FLO(27)
TTTTTVGYPGSVTTTLTGAPSNGTVIDTVEVPTTTNYGYTTVTTGYTGSTTLTTTVPHSGNETGPTTVYVETPYPTTV
>FLO(28)
TTTTTVGYPGSVTTTLTGAPSNGTVIDTVEVPTTTNYGYTTVTTGYTGSTTLTTTVPHSGNETGPTTVYVETPYPTTV
>FLO(29)
TTTTTVGYPGSVTTTLTGAPSNGTVIDTVEVPTTTNYGYTTITTGYTGSTTLTTTVPHSGNETGPTTVYVETPYPTTV
>FLO(30)
TTTTTVGYPGSVTTTLTGAPSNGTVIDTVEVPTTTNYGYTTVTTGYTGSTTLTTTVPHSGNETGPTTVYVETPYPTTV
>FLO(31)
TTTTTVGYPGSVTTTLTGAPSNGTVIDTVEIPTTTNYGYTTITTGYTGSTTLTTTVPHSGNETGPTTVYVETPYPTTV
>FLO(32)
TTTTTVGYPGSVTTTLTGAPSNGTVIDTVEVPTTTNYGYTTVTTGYTGSTTLTTTVPHSGNETGPTTVYVETPYPTTV
>FLO(33)
TTTTTVGYPGSVTTTLTGAPSNGTVIDTVEVPTTTNYGYTTVTTGYTGSTTLTTTVPHSGNETGPTTVYVETPYPTTV
>FLO(34)
TTTTTVGYPGSVTTTLTGAPSNGTVIDTVEVPTTTNYGYTTITTGYTGSTTLTTTVPHSGNETGPTTVYVETPYPTTV
>FLO(35)
TTTTTVGYPGSVTTTLTGAPSNGTVIDTVEVPTTTNYGYTTVTTGYTGSTTLTTTVPHSGNETGPTTVYVETPYPTTV
>972
TTTTTVGYPGSVTTTLTGTPSNGTVIDTVEVPTTTNYGYTTITTGYTGSTTLTTTVPHSGNETGPTTVYVETPYPTTV
>972(2)
TTTTTVGYPGSVTTTLTGAPSNGTVIDTVEVPTTTNYGYTTVTTGYTGSTTLTTTVPHSGNETGPTTVYVETPYPTTV
>972(3)
TTTTTVGYPGSVTTTLTGAPSNGTVIDTVEVPTTTNYGYTTVTTGYTGSTTLTTTVPHSGNETGPTTVYVETPYPTTV
>972(4)
TTTTTVGYPGSVTTTLTGAPSNGTVIDTVEIPTTTNYGYTTITTGYTGSTTLTTTVPHSGNETGPTTVYVETPYPTTV
>972(5)
TTTTTVGYPGSVTTTLTGAPSNGTVIDTVEVPTTTNYGYTTITTGYTGSTTLTTTVPHSGNETGPTTVYVETPYPTTV
>972(6)
TTTTTVGYPGSVTTTLTGAPSNGTVIDTVEVPTTTNYGYTTVTTGYTGSTTLTTTVPHSGNETGPTTVYVETPYPTTV
>972D
TTTTTVGYPGSVTTTLTGTPSNGTVIDTVEVPTTTNYGYTTITTGYTGSTTLTTTVPHSGNETGPTTVYVETPYPTTV
>972D(2)
TTTTTVGYPGSVTTTLTGAPSNGTVIDTVEVPTTTNYGYTTVTTGYTGSTTLTTTVPHSGNETGPTTVYVETPYPTTV
>972D(3)
TTTTTVGYPGSVTTTLTGAPSNGTVIDTVEVPTTTNYGYTTVTTGYTGSTTLTTTVPHSGNETGPTTVYVETPYPTTV
>972D(4)
TTTTTVGYPGSVTTTLTGAPSNGTVIDTVEVPTTTNYGYTTVTTGYTGSTTLTTTVPHSGNETGPTTVYVETPYPTTV
>972D(5)
TTTTTVGYPGSVTTTLTGAPSNGTVIDTVEVPTTTNYGYTTITTGYTGSTTLTTTVPHSGNETGPTTVYVETPYPTTV
>972D(6)
TTTTTVGYPGSVTTTLTGAPSNGTVIDTVEVPTTTNYGYTTVTTGYTGSTTLTTTVPHSGNETGPTTVYVETPYPTTV
>972D(7)
TTTTTVGYPGSVTTTLTGAPSNGTVIDTVEVPTTTNYGYTTVTTGYTGSTTLTTTVPHSGNETGPTTVYVETPYPTTV
>972D(8)
TTTTTVGYPGSVTTTLTGAPSNGTVIDTVEVPTTTNYGYTTVTTGYTGSTTLTTTVPHSGNETGPTTVYVETPYPTTV
>972D(9)
TTTTTVGYPGSVTTTLTGAPSNGTVIDTVEVPTTTNYGYTTITTGYTGSTTLTTTVPHSGNETGPTTVYVETPYPTTV
>972D(10)
TTTTTVGYPGSVTTTLTGAPSNGTVIDTVEVPTTTNYGYTTVTTGYTGSTTLTTTVPHSGNETGPTTVYVETPYPTTV
>972D(11)
TTTTTVGYPGSVTTTLTGAPSNGTVIDTVEIPTTTNYGYTTITTGYTGSTTLTTTVPHSGNETGPTTVYVETPYPTTV
>972D(12)
TTTTTVGYPGSVTTTLTGAPSNGTVIDTVEVPTTTNYGYTTITTGYTGSTTLTTTVPHSGNETGPTTVYVETPYPTTV
>972D(13)
TTTTTVGYPGSVTTTLTGAPSNGTVIDTVEVPTTTNYGYTTVTTGYTGSTTLTTTVPHSGNETGPTTVYVETPYPTTV
>972D(14)
TTTTTVGYPGSVTTTLTGAPSNGTVIDTVEVPTTTNYGYTTVTTGYTGSTTLTTTVPHSGNETGPTTVYVETPYPTTV
>JB4
TTTTTVGYPGSVTTTLTGTPSNGTVIDTVEVPTTTNYGYTTITTGYTGSTTLTTTVPHSGNETGPTTVYVETPYPTTV
>JB4(2)
TTTTTVGYPGSVTTTLTGSPSNGTVIDTVEIPTTTNYGYTTITTGYTGSTTLTTTVPHSGNETGPTTVYVETPYPTTV
>JB4(3)
TTTTTVGYPGSVTTTLTGSPSNGTVIDTVEIPTTTNYGYTTITTGYTGSTTLTTTVPHSGNETGPTTVYVETPYPTTV
>JB4(4)
TTTTTVGHPGSVTTTLTGAPSNGTVIDTVEVPTTTNYGYTTVTTGYTGSTTLTTTVPHSGNETGPTTVYVETPYPTTV
>JB4(5)
TTTTTVGYPGSVTTTLTGSPSNGTVIDTVEIPTTTNYGYTTITTGYTGSTTLTTTVPHSGNETGPTTVYVETPYPTTV
>JB4(6)
TTTTTVGYPGSVTTTLTGSPSNGTVIDTVEIPTTTNYGYTTITTGYTGSTTLTTTVPHSGNETGPTTVYVETPYPTTV
>JB4(7)
TTTTTVGYPGSVTTTLTGAPSNGTVIDTVEVPTTTNYGYTTVTTGYTGSTTLTTTVPHSGNETGPTTVYVETPYPTTV
>JB4(8)
TTTTTVGYPGSVTTTLTGAPSNGTVIDTVEIPTTTNYGYTTITTGYTGSTTLTTTVPHSGNETGPTTVYVETPYPTTV
>JB4(9)
TTTTTVGYPGSVTTTLTGAPSNGTVIDTVEVPTTTNYGYTTVTTGYTGSTTLTTTVPHSGNETGPTTVYVETPYPTTV
>JB22
TTTTTVGYPGSVTTTLTGTPSNGTVIDTVEVPTTTNYGYTTITTGYTGSTTLTTTVPHSGNETGPTTVYVETPYPTTV
>JB22(2)
TTTTTVGYPGSVTTTLTGAPSNGTVIDTVEVPTTTNYGYTTVTTGYTGSTTLTTTVPHSGNETGPTTVYVETPYPTTV
>JB22(3)
TTTTTVGYPGSVTTTLTGAPSNGTVIDTVEVPTTTNYGYTTVTTGYTGSTTLTTTVPHSGNETGPTTVYVETPYPTTV
>JB22(4)
TTTTTVGYPGSVTTTLTGAPSNGTVIDTVEIPTTTNYGYTTITTGYTGSTTLTTTVPHSGNETGPTTVYVETPYPTTV
>JB22(5)
TTTTTVGYPGSVTTTLTGAPSNGTVIDTVEVPTTTNYGYTTITTGYTGSTTLTTTVPHSGNETGPTTVYVETPYPTTV
>JB22(6)
TTTTTVGYPGSVTTTLTGAPSNGTVIDTVEVPTTTNYGYTTVTTGYTGSTTLTTTVPHSGNETGPTTVYVETPYPTTV
>JB22(7)
TTTTTVGYPGSVTTTLTGAPSNGTVIDTVEVPTTTNYGYTTVTTGYTGSTTLTTTVPHSGNETGPTTVYVETPYPTTV
>JB758
TTTTTVGYPGSVTTTLTGTPSNGTVIDTVEVPTTTNYGYTTITTGYTGSTTLTTTVPHSGNETGPTTVYVETPYPTTV
>JB758(2)
TTTTTVGYPGSVTTTLTGSPSNGTVIDTVEVPTTTNYGYTTITTGYTGSTTLTTTVPHSGNETGPTTVYVETPYPTTV
>JB758(3)
TTTTTVGYPGSVTTTLTGSPSNGTVIDTVEVPTTTNYGYTTVTTGYTGSTTLTTTVPHSGNETGPTTVYVETPYPTTV
>JB758(4)
TTTTTVGYPGSVTTTLTGSPSNGTVIDTVEVPTTTNYGYTTITTGYTGSTTLTTTVPHSGNETGPTTVYVETPYPTTV
>JB758(5)
TTTTTVGYPGSVTTTLTGSPSNGTVIDTVEVPTTTNYGYTTVTTGYTGSTTLTTTVPHSGNETGPTTVYVETPYPTTV
>JB758(6)
TTTTTVGYPGSVTTTLTGSPSNGTVIDTVEVPTTTNYGYTTITTGYTGSTTLTTTVPHSGNETGPTTVYVETPYPTTV
>JB758(7)
TTTTTVGYPGSVTTTLTGSPSNGTVIDTVEVPTTTNYGYTTITTGYTGSTTLTTTVPHSGNETGPTTVYVETPYPTTV
>JB758(8)
TTTTTVGYPGSVTTTLTGSPSNGTVIDTVEVPTTTNYGYTTITTGYTGSTTLTTTVPHSGNETGPTTVYVETPYPTTV
>JB758(9)
TTTTTVGYPGSVTTTLTGSPSNGTVIDTVEVPTTTNYGYTTVTTGYTGSTTLTTTVPHSGNETGPTTVYVETPTSSAT
>JB758(10)
TITTTVGYPGSVTTTLTGSPSNGTVIDTVEVPTTTNYGYTTITTGYTGSTTLTTTVPHSGNETGPTTVYVETPYPTTV
>JB758(11)
TTTTTVGYPGSVTTTLTGSPSNGTVIDTVEVPTTTNYGYTTVTTGYTGSTTLTTTVPHSGNETGPTTVYVETPYPTTV
>JB758(12)
TTTTTVGYPGSVTTTLTGSPSNGTVIDTVEVPTTTNYGYTTITTGYTGSTTLTTTVPHSGNETGPTTVYVETPYPTTV
>JB758(13)
TTTTTVGYPGSVTTTLTGSPSNGTVIDTVEVPTTTNYGYTTITTGYTGSTTLTTTVPHSGNETGPTTVYVETPTSSAT
>JB758(14)
TITTTVGYPGSVTTTLTGSPSNGTVIDTVEVPTTTNYGYTTVTTGYTGTTTLTTTVPHSGNETGPTTVYVETPTISTV
>JB760
TTTTTVGYPGSVTTTLTGTPSNGTVIDTVEVPTTTNYGYTTITTGYTGSTTLTTTVPHSGNETGPTTVYVETPYPTTV
>JB760(2)
TTTTTVGYPGSVTTTLTGSPSNGTVIDTVEIPTTTNYGYTTITTGYTGSTTLTTTVPHSGNETGPTTVYVETPYPTTV
>JB760(3)
TTTTTVGYPGSVTTTLTGAPSNGTVIDTVEVPTTTNYGYTTVTTGYTGSTTLTTTVPHSGNETGPTTVYVETPYPTTV
>JB760(4)
TTTTTVGYPGSVTTTLTGAPSNGTVIDTVEVPTTTNYGYTTVTTGYTGSTTLTTTVPHSGNETGPTTVYVETPYPTTV
>JB760(5)
TTTTTVGYPGSVTTTLTGAPSNGTVIDTVEVPTTTNYGYTTVTTGYTGSTTLTTTVPHSGNETGPTTVYVETPYPTTV
>JB760(6)
TTTTTVGYPGSVTTTLTGAPSNGTVIDTVEVPTTTNYGYTTITTGYTGSTTLTTTVPHSGNETGPTTVYVETPYPTTV
>JB760(7)
TTTTTVGYPGSVTTTLTGAPSNGTVIDTVEVPTTTNYGYTTVTTGYTGSTTLTTTVPHSGNETGPTTVYVETPYPTTV
>JB760(8)
TTTTTVGYPGSVTTTLTGAPSNGTVIDTVEVPTTTNYGYTTITTGYTGSTTLTTTVPHSGNETGPTTVYVETPYPTTV
>JB760(9)
TTTTTVGYPGSVTTTLTGAPSNGTVIDTVEVPTTTNYGYTTVTTGYTGSTTLTTTVPHSGNETGPTTVYVETPYPTTV
>JB837
TTTTTVGYPGSVTTTLTGSPSNGTVIDTVEVPTTTNYGYTTITTGYTGTTTLTTTVPHSGNETGPTTVYVETPYPTTV
>JB837(2)
TTTTTVGYPGSVTTTLTGSPSNGTVIDTVEVPTTTNYGYTTITTGYTGTTTLTTTVPHSGNETGPTTVYVETPYPTTV
>JB837(3)
TTTTTVGYPGSVTTTLTGSPSNGTVIDTVEVPTTTNYGYTTITTGYSGTTTLTTTVPHSGNETGPTTVYVETPTSSAT
>JB837(4)
TITTTVGYPGSVTTTLTGSPSNGTVIDTVEVPTTTNYGYTTITTGYTGSTTLTTTVPHSGNETGPTTVYVETPYPTTV
>JB837(5)
TTTTTVGYPGSVTTTLTGSPSNGTVIDTVEVPTTTNYGYTTITTGYTGTTTLTTTVPHSGNETGPTTVYVETPYPTTV
>JB837(6)
TTTTTVGYPGSVTTTLTGSPSNGTVIDTVEVPTTTNYGYTTITTGYTGTTTLTTTVPHSGNETGPTTVYVETPYPTTV
>JB837(7)
TTTTTVGYPGSVTTTLTGSPSNGTVIDTVEVPTTTNYGYTTITTGYTGSTTLITTVPHSGNETGPTTVYVETPYPTTV
>JB840
TTTTTVGYPGSVTTTLTGSPSNGTVIDTVEVPTTTNYGYTTVTTGYTGSTTLTTTVPHSGNETGPTTVYVETPYPTTV
>JB840(2)
TTTTTVGYPGSVTTTLTGSPSNGTVIDTVEVPTTTNYGYTTITTGYTGSTTLTTTVPHSGNETGPTTVYVETPYPTTV
>JB840(3)
TTTTTVGYPGSVTTTLTGSPSNGTVIDTVEVPTTTNYGYTTITTGYTGSTTLTTTVPHSGNETGPTTVYVETPYPTTV
>JB840(4)
TTTTTVGYPGSVTTTLTGSPSNGTVIDTVEVPTTTNYGYTTITTGYTGSTTLTTTVPHSGNETGPTTVYVETPYPTTV
>JB840(5)
TTSTTVGYPGSVTTTLTGSPSNGTVIDTVEVPTTTNYGYTTVTTGYTGTTTLTTTVPHSGNETGPTTVYVETPTSSAT
>JB840(6)
TITTTVGYPGSVTTTLTGSPSNGTVIDTVEVPTTTNYGYTTVTTGYTGTTTLTTTVPHSGNETGPTTVYVETPPSSAT
>JB840(7)
TITTTVGYPGSVTTTLTGTPSNGTVIDTVEVPTTTNYGYTTVTTGYTGTTTLTTTVPHSGNETGPTTVYVETPTSSAT
>JB840(9)
TITTTVGYPGSVTTTLTGCPSNGTVIDTVEVPTTTSYGYTTVTTGYTGTTTLTTTVPHSGNETGPTTVYVETPTISTV
>JB842
TTTTTVGYPGSVTTTLTGSPSNGTVIDTVEVPTTTNYGYTTITTGYTGSTTLTTTVPHSGNETGPTTVYVETPYPTTV
>JB842(2)
TTTTTVGYPGSVTTTLTGSPSNGTVIDTVEVPTTTNYGYTTITTGYTGSTTLTTTVPHSGNETGPTTVYVETPYPTTV
>JB842(3)
TTTTTVGYPGSVTTTLTGSPSNGTVIDTVEVPTTTNYGYTTITTGYTGSTTLTTTVPHSGNETGPTTVYVETPYPTTV
>JB842(4)
TTTTTVGYPGSVTTTLTGSPSNGTVIDTVEVPTTTNYGYTTITTGYTGSTTLTTTVPHSGNETGPTTVYVETPTISTV
>JB853
TTTTTVGYPGSVTTTLTGSPSNGTVIDTVEVPTTTNYGYTTITTGYTGSTTLTTTVPHSGNETGPTTVYVETPYPTTV
>JB853(2)
TTTTTVGYPGSVTTTLTGSPSNGTVIDTVEVPTTTNYGYTTITTGYTGSTTLTTTVPHSGNETGPTTVYVEIPYPTTV
>JB853(3)
TTTTTVGYPGSVTTTLTGSPSNGTVIDTVEVPTTTNYGYTTITTGYTGSTTLTTTVPHSGNETGPTTVYVETPYPTTV
>JB853(4)
TTTTTVGYPGSVSTTLTGSPSNGTVIDTVEVPTTTNYGYTTITTGYTGSTTLTTTVPHSGNETGPTTVYVEIPYPTTV
>JB853(5)
TTTTTVGYPGSVTTTLTGSPSNGTVIDTVEVPTTTNYGYTTITTGYTGSTTLTTTVPHSGNETGPTTVYVETPYPTTV
>JB853(6)
TTTTTVGYPGSVTTTLTGSPSNGTVIDTVEVPTTTNYGYTTITTGYTGSTTLTTTVPHSGNETGPTTVYVETPYPTTV
>JB853(7)
TTTTTVGYPGSVTTTLTGSPSNGTVIDTVEVPTTTNYGYTTITTGYTGSTTLTTTVPHSGNETGPTTVYVETPTSSAT
>JB853(8)
TITTTVGYPGSVTTTLTGSPSNGTVIDTVEVPTTTNYGYTTVTTGYTGTTTLTTTVPHSGNETGPTTVYVETPTISTV
>JB858
TTTTTVGYPGSVTTTLTGSPSNGTVIDTVEVPTTTNYGYTTITTGYTGSTTLTTTVPHSGNETGPTTVYVETPYPTTV
>JB858(2)
TTTTTVGYPGSVTTTLTGSPSNGTVIDTVEVPTTTNYGYTTITTGYTGSTTLTTTVPHSGNETGPTTVYVETPYPTTV
>JB858(3)
TTTTTVGYPGSVTTTLTGSPSNGTVIDTVEVPTTTNYGYTTITTGYTGSTTLTTTVPHSGNETGPTTVYVETPYPTTV
>JB858(4)
TTTTTVGYPGSVTTTLTGSPSNGTVIDTVEVPTTTNYGYTTITTGYTGSTTLTTTVPHSGNETGPTTVYVETPTISTV
>JB869
TTTTTVGYPGSVTTTLTGTPSNGTVIDTVEVPTTTNYGYTTITTGYTGSTTLTTTVPHSGNETGPTTVYVETPYPTTV
>JB869(2)
TTTTTVGYPGSVTTTLTGAPSNGTVIDTVEVPTTTNYGYTTITTGYTGSTTLTTTVPHSGNETGPTTVYVETPYPTTV
>JB869(3)
TTTTTVGYPGSVTTTLTGAPSNGTVIDTVEVPTTTNYGYTTITTGYTGSTTLTTTVPHSGNETGPTTVYVETPYPTTV
>JB869(4)
TTTTTVGYPGSVTTTLTGAPSNGTVIDTVEVPTTTNYGYTTITTGYTGSTTLTTTVPHSGNETGPTTVYVETPYPTTV
>JB869(5)
TTTTTVGYPGSVTTTLTGAPSNGTVIDTVEVPTTTNYGYTTVTTGYTGSTTLTTTVPHSGNETGPTTVYVETPYPTTV
>JB869(6)
TTTTTVGYPGSVTTTLTGAPSNGTVIDTVEVPTTTNYGYTTITTGYTGSTTLTTTVPHSGNETGPTTVYVETPYPTTV
>JB869(7)
TTTTTVGYPGSVTTTLTGAPSNGTVIDTVEVPTTTNYGYTTVTTGYTGSTTLTTTVPHSGNETGPTTVYVETPYPTTV
>JB869(8)
TTTTTVGYPGSVTTTLTGAPSNGTVIDTVEVPTTTNYGYTTITTGYTGSTTLTTTVPHSGNETGPTTVYVETPYPTTV
>JB869(9)
TTTTTVGYPGSVTTTLTGAPSNGTVIDTVEVPTTTNYGYTTITTGYTGSTTLTTTVPHSGNETGPTTVYVETPYPTTV
>JB869(10)
TTTTTVGYPGSVTTTLTGAPSNGTVIDTVEVPTTTNYGYTTITTGYTGSTTLTTTVPHSGNETGPTTVYVETPYPTTV
>JB869(11)
TTTTTVGYPGSVTTTLTGAPSNGTVIDTVEVPTTTNYGYTTITTGYTGSTTLTTTVPHSGNETGPTTVYVETPYPTTV
>JB869(12)
TTTTTVGYPGSVTTTLTGAPSNGTVIDTVEVPTTTNYGYTTITTGYTGSTTLTTTVPHSGNETGPTTVYVETPYPTTV
>JB869(13)
TTTTTVGYPGSVTTTLTGAPSNGTVIDTVEVPTTTNYGYTTITTGYTGSTTLTTTVPHSGNETGPTTVYVETPYPTTV
>JB869(14)
TTTTTVGYPGSVTTTLTGAPSNGTVIDTVEVPTTTNYGYTTITTGYTGSTTLTTTVPHSGNETGPTTVYVETPYPTTV
>JB869(15)
TTTTTVGYPGSVTTTLTGAPSNGTVIDTVEVPTTTNYGYTTITTGYTGSTTLTTTVPHSGNETGPTTVYVETPYPTTV
>JB869(16)
TTTTTVGYPGSVTTTLTGAPSNGTVIDTVEVPTTTNYGYTTITTGYTGSTTLTTTVPHSGNETGPTTVYVETPYPTTV
>JB869(17)
TTTTTVGYPGSVTTTLTGAPSNGTVIDTVEVPTTTNYGYTTITTGYTGSTTLTTTVPHSGNETGPTTVYVETPYPTTV
>JB869(18)
TTTTTVGYPGSVTTTLTGAPSNGTVIDTVEVPTTTNYGYTTITTGYTGSTTLTTTVPHSGNETGPTTVYVETPYPTTV
>JB869(19)
TTTTTVGYPGSVTTTLTGAPSNGTVIDTVEVPTTTNYGYTTVTTGYTGSTTLTTTVPHSGNETGPTTVYVETPYPTTV
>JB869(20)
TTTTTVGYPGSVTTTLTGAPSNGTVIDTVEVPTTTNYGYTTITTGYTGSTTLTTTVPHSGNETGPTTVYVETPYPTTV
>JB869(21)
TTTTTVGYPGSVTTTLTGAPSNGTVIDTVEVPTTTNYGYTTITTGYTGSTTLTTTVPHSGNETGPTTVYVETPYPTTV
>JB869(22)
TTTTTVGYPGSVTTTLTGAPSNGTVIDTVEVPTTTNYGYTTVTTGYTGSTTLTTTVPHSGNETGPTTVYVETPYPTTV
>JB869(23)
TTTTTVGYPGSVTTTLTGAPSNGTVIDTVEVPTTTNYGYTTVTTGYTGSTTLTTTVPHSGNETGPTTVYVETPYPTTV
>JB872
TTTTTVGYPGSVTTTLTGSPSNGTVIDTVEVPTTTNYGYTTITTGYTGSTTLTTTVPHSGNETGPTTVYVETPYPTTV
>JB872(2)
TTTTTVGYPGSVTTTLTGSPSNGTVIDTVEVPTTTNYGYTTITTGYTGSTTLTTTVPHSGNETGPTTVYVEIPYPTTV
>JB872(3)
TTTTTVGYPGSVTTTLTGSPSNGTVIDTVEVPTTTNYGYTTITTGYTGSTTLTTTVPHSGNETGPTTVYVETPYPTTV
>JB872(4)
TTTTTVGYPGSVTTTLTGSPSNGTVIDTVEVPTTTNYGYTTITTGYTGSTTLTTTVPHSGNETGPTTVYVEIPYPTTV
>JB872(5)
TTTTTVGYPGSVTTTLTGSPSNGTVIDTVEVPTTTNYGYTTITTGYTGSTTLTTTVPHSGNETGPTTVYVETPYPTTV
>JB872(6)
TTTTTVGYPGSVTTTLTGSPSNGTVIDTVEVPTTTNYGYTTITTGYTGSTTLTTTVPHSGNETGPTTVYVETPYPTTV
>JB872(7)
TTTTTVGYPGSVTTTLTGSPSNGTVIDTVEVPTTTNYGYTTITTGYTGSTTLTTTVPHSGNETGPTTVYVETPYPTTV
>JB872(8)
TTTTTVGYPGSVTTTLTGSPSNGTVIDTVEVPTTTNYGYTTITTGYTGSTTLTTTVPHSGNETGPTTVYVETPYPTTV
>JB872(9)
TTTTTVGYPGSVTTTLTGSPSNGTVIDTVEVPTTTNYGYTTITTGYTGSTTLTTTVPHSGNETGPTTVYVETPYPTTV
>JB872(10)
TTTTTVGYPGSVTTTLTGSPSNGTVIDTVEVPTTTSYGYTTVTTGYTGTTTLTTTVPHSGNETGPTTVYVETPTISTV
>JB873
TTTTTVGYPGSVTTTLTGTPSNGTVIDTVEVPTTTNYGYTTVTTGYTGSTTLTTTVPHSGNETGPTTVYVETPYPTTV
>JB873(2)
TTTTTVGYPGSVTTTLTGSPSNGTVIDTVEVPTTTNYGYTTITTGYTGSTTLTTTVPHSGNETGPTTVYVETPYPTTV
>JB873(3)
TTTTTVGYPGSVTTTLTGSPSNGTVIDTVEVPTTTNYGYTTITTGYTGSTTLTTTVPHSGNETGPTTVYVETPYPTTV
>JB873(4)
TTSTTVGYPGSVTTTLTGSPSNGTVIDTVEVPTTTNYGYTTVTTGYTGTTTLTTTVPHSGNETGPTTVYVETPTSSAT
>JB873(5)
TITTTVGYPGSVTTTLTGSPSNGTVIDTVEVPTTTNYGYTTVTTGYTGTTTLTTTVPHSGNETGPTTVYVETPTSSAT
>JB873(6)
TITTTVGYPGSVTTTLTGTPSNGTVIDTVEVPTTTNYGYTTVTTGYTGTTTLTTTVPHSGNETGPTTVYVETPTSSAT
>JB873(7)
TITTTVGYPGSVTTTLTGCPSNGTVIDTVEVPTTTSYGYTTVTTGYTGTTTLTTTVPHSGNETGPTTVYVETPTISTV
>JB874
TTTTTVGYPGSVTTTLTGTPSNGTVIDTVEVPTTTNYGYTTVTTGYTGSTTLTTTVPHSGNETGPTTVYVETPYPTTV
>JB874(2)
TTTTTVGYPGSVTTTLTGSPSNGTVIDTVEVPTTTNYGYTTITTGYTGSTTLTTTVPHSGNETGPTTVYVETPYPTTV
>JB874(3)
TTTTTVGYPGSVTTTLTGSPSNGTVIDTVEVPTTTNYGYTTITTGYTGSTTLTTTVPHSGNETGPTTVYVETPYPTTV
>JB874(4)
TTTTTVGYPGSVTTTLTGSPSNGTVIDTVEVPTTTNYGYTTVTTGYTGSTTLTTTVPHSGNETGPTTVYVETPYATTV
>JB874(5)
TTTTTVGYPGSVTTTLTGSPSNGTVIDTVEVPTTTNYGYTTVTTGYTGTTTLTTTVPHSGNETGPTTVYVETPYATTV
>JB874(6)
TTTTTVGYPGSVTTTLTGSPSNGTVIDTVEVPTTTNYGYTTITTGYTGSTTLTTTVPHSGNETGPTTVYVETPYPTTV
>JB874(7)
TTTTTVGYPGSVTTTLTGSPSNGTVIDTVEVPTTTNYGYTTVTTGYTGTTTLTTTVPHSGNETGPTTVYVETPTSSAT
>JB874(8)
TITTTVGYPGSVTTTLTGSPSNGTVIDTVEVPTTTNYGYTTVTTGYTGTTTLTTTVPHSGNETGPTTVYVETPTISTV
>JB879
TTTTTVGYPGSVTTTLTGTPSNGTVIDTVEVPTTTNYGYTTITTGYTGSTTLTTTVPHSGNETGPTTVYVETPYPTTV
>JB879(2)
TTTTTVGYPGSVTTTLTGSPSNGTVIDTVEIPTTTNYGYTTITTGYTGSTTLTTTVPHSGNETGPTTVYVETPYPTTV
>JB879(3)
TTTTTVGYPGSVTTTLTGAPSNGTVIDTVEVPTTTNYGYTTVTTGYTGSTTLTTTVPHSGNETGPTTVYVETPYPTTV
>JB879(4)
TTTTTVGYPGSVTTTLTGAPSNGTVIDTVEVPTTTNYGYTTVTTGYTGSTTLTTTVPHSGNETGPTTVYVETPYPTTV
>JB879(5)
TTTTTVGYPGSVTTTLTGAPSNGTVIDTVEVPTTTNYGYTTVTTGYTGSTTLTTTVPHSGNETGPTTVYVETPYPTTV
>JB879(6)
TTTTTVGYPGSVTTTLTGAPSNGTVIDTVEVPTTTNYGYTTITTGYTGSTTLTTTVPHSGNETGPTTVYVETPYPTTV
>JB879(7)
TTTTTVGYPGSVTTTLTGAPSNGTVIDTVEVPTTTNYGYTTVTTGYTGSTTLTTTVPHSGNETGPTTVYVETPYPTTV
>JB879(8)
TTTTTVGYPGSVTTTLTGAPSNGTVIDTVEIPTTTNYGYTTITTGYTGSTTLTTTVPHSGNETGPTTVYVETPYPTTV
>JB879(9)
TTTTTVGYPGSVTTTLTGAPSNGTVIDTVEVPTTTNYGYTTITTGYTGSTTLTTTVPHSGNETGPTTVYVETPYPTTV
>JB879(10)
TTTTTVGYPGSVTTTLTGAPSNGTVIDTVEVPTTTNYGYTTVTTGYTGSTTLTTTVPHSGNETGPTTVYVETPYPTTV
>JB918
TTTTTVGYPGSVTTTLTGTPSNGTVIDTVEVPTTTNYGYTTITTGYTGSTTLTTTVPHSGNETGPTTVYVETPYPTTV
>JB918(2)
TTTTTVGHPGSVTTTLTGAPSNGTVIDTVEVPTTTNYGYTTVTTGYTGSTTLTTTVPHSGNETGPTTVYVETPYPTTV
>JB918(3)
TTTTTVGYPGSVTTTLTGSPSNGTVIDTVEIPTTTNYGYTTITTGYTGSTTLTTTVPHSGNETGPTTVYVETPYPTTV
>JB918(4)
TTTTTVGYPGSVTTTLTGSPSNGTVIDTVEIPTTTNYGYTTITTGYTGSTTLTTTVPHSGNETGPTTVYVETPYPTTV
>JB918(5)
TTTTTVGHPGSVTTTLTGAPSNGTVIDTVEIPTTTNYGYTTITTGYTGSTTLTTTVPHSGNETGPTTVYVETPYPTTV
>JB929
TTTTTVGYPGSVTTTLTGTPSNGTVIDTVEVPTTTNYGYTTVTTGYTGSTTLTTTVPHSGNETGPTTVYVETPYPTTV
>JB929(2)
TTTTTVGYPGSVTTTLTGSPSNGTVIDTVEVPTTTNYGYTTITTGYTGSTTLTTTVPHSGNETGPTTVYVETPYPTTV
>JB929(3)
TTTTTVGYPGSVTTTLTGSPSNGTVIDTVEVPTTTNYGYTTITTGYTGSTTLTTTVPHSGNETGPTTVYVETPYPTTV
>JB929(4)
TTTTTVGYPGSVTTTLTGSPSNGTVIDTVEVPTTTNYGYTTITTGYTGSTTLTTTVPHSGNETGPTTVYVETPYPTTV
>JB929(5)
TTTTTVGYPGSVTTTLTGSPSNGTVIDTVEVPTTTNYGYTTITTGYTGSTTLTTTVPHSGNETGPTTVYVETPYPTTV
>JB929(6)
TTTTTVGYPGSVTTTLTGSPSNGTVIDTVEVPTTTNYGYTTVTTGYTGSTTLTTTVPHSGNETGPTTVYVETPYPTTV
>JB929(7)
TTTTTVGYPGSVTTTLTGSPSNGTVIDTVEVPTTTNYGYTTVTTGYTGTTTLTTTVPHSGNETGPTTVYVETPYATTV
>JB929(8)
TTTTTVGYPGSVTTTLTGSPSNGTVIDTVEVPTTTNYGYTTITTGYTGSTTLTTTVPHSGNETGPTTVYVETPYPTTV
>JB929(9)
TTTTTVGYPGSVTTTLTGSPSNGTVIDTVEVPTTTNYGYTTVTTGYTGTTTLTTTVPHSGNETGPTTVYVETPTSSAT
>JB929(10)
TITTTVGYPGSVTTTLTGSPSNGTVIDTVEVPTTTNYGYTTVTTGYTGTTTLTTTVPHSGNETGPTTVYVETPTISTV
>JB938
TTTTTVGYPGSVTTTLTGTPSNGTVIDTVEVPTTTNYGYTTITTGYTGSTTLTTTVPHSGNETGPTTVYVETPYPTTV
>JB938(2)
TTTTTVGYPGSVTTTLTGSPSNGTVIDTVEIPTTTNYGYTTITTGYTGSTTLTTTVPHSGNETGPTTVYVETPYPTTV
>JB938(3)
TTTTTVGHPGSVTTTLTGAPSNGTVIDTVEVPTTTNYGYTTVTTGYTGSTTLTTTVPHSGNETGPTTVYVETPYPTTV
>JB938(4)
TTTTTVGYPGSVTTTLTGSPSNGTVIDTVEIPTTTNYGYTTITTGYTGSTTLTTTVPHSGNETGPTTVYVETPYPTTV
>JB938(5)
TTTTTVGYPGSVTTTLTGSPSNGTVIDTVEIPTTTNYGYTTITTGYTGSTTLTTTVPHSGNETGPTTVYVETPYPTTV
>JB938(6)
TTTTTVGYPGSVTTTLTGAPSNGTVIDTVEVPTTTNYGYTTVTTGYTGSTTLTTTVPHSGNETGPTTVYVETPYPTTV
>JB938(7)
TTTTTVGYPGSVTTTLTGAPSNGTVIDTVEIPTTTNYGYTTITTGYTGSTTLTTTVPHSGNETGPTTVYVETPYPTTV
>JB938(8)
TTTTTVGYPGSVTTTLTGSPSNGTVIDTVEIPTTTNYGYTTITTGYTGSTTLTTTVPHSGNETGPTTVYVETPYPTTV
>JB938(9)
TTTTTVGYPGSVTTTLTGSPSNGTVIDTVEIPTTTNYGYTTITTGYTGSTTLTTTVPHSGNETGPTTVYVETPYPTTV
>JB938(10)
TTTTTVGYPGSVTTTLTGAPSNGTVIDTVEVPTTTNYGYTTVTTGYTGSTTLTTTVPHSGNETGPTTVYVETPYPTTV
>JB938(11)
TTTTTVGYPGSVTTTLTGAPSNGTVIDTVEIPTTTNYGYTTITTGYTGSTTLTTTVPHSGNETGPTTVYVETPYPTTV
>JB938(12)
TTTTTVGYPGSVTTTLTGAPSNGTVIDTVEVPTTTNYGYTTVTTGYTGSTTLTTTVPHSGNETGPTTVYVETPYPTTV
>JB939
TTTTTVGYPGSVTTTLTGTPSNGTVIDTVEVPTTTNYGYTTVTTGYTGSTTLTTTVPHSGNETGPTTVYVETPYPTTV
>JB939(2)
TTTTTVGYPGSVTTTLTGTPSNGTVIDTVEVPTTTNYGYTTVTTGYTGSTTLTTTVPHSGNETGPTTVYVETPYPTTV
>JB939(3)
TTTTTVGYPGSVTTTLTGSPSNGTVIDTVEVPTTTNYGYTTITTGYTGTTTLTTTVPHSGNETGPTTVYVETPYPTTV
>JB939(4)
TTTTTVGYPGSVTTTLTGSPSNGTVIDTVEVPTTTNYGYTTITTGYTGSTTLTTTVPHSGNETGPTTVYVETPYPTTV
>JB939(5)
TTTTTVGYPGSVTTTLTGSPSNGTVIDTVEVPTTTNYGYTTITTGYTGSTTLTTTVPHSGNETGPTTVYVETPYPTTV
>JB939(6)
TTSTTVGYPGSVTTTLTGSPSNGTVIDTVEVPTTTNYGYTTVTTGYTGTTTLTTTVPHSGNETGPTTVYVETPTSSAT
>JB939(7)
TITTTVGYPGSVTTTLTGSPSNGTVIDTVEVPTTTNYGYTTVTTGYTGTTTLTTTVPHSGNETGPTTVYVETPTSSAT
>JB939(8)
TITTTVGYPGSVTTTLTGTPSNGTVIDTVEVPTTTNYGYTTVTTGYTGTTTLTTTVPHSGNETGPTTVYVETPTSSAT
>JB939(9)
TITTTVGYPGSVTTTLTGSPSNGTVIDTVEVPTTTSYGYTTVTTGYTGTTTLTTTVPHSGNETGPTTVYVETPTISTV
>JB943
TTTTTVGYPGSVTTTLTGTPSNGTVIDTVEVPTTTNYGYTTVTTGYTGSTTLTTTVPHSGNETGPTTVYVETPYPTTV
>JB943(2)
TTTTTVGYPGSVTTTLTGSPSNGTVIDTVEVPTTTNYGYTTITTGYTGSTTLTTTVPHSGNETGPTTVYVETPYPTTV
>JB943(3)
TTTTTVGYPGSVTTTLTGSPSNGTVIDTVEVPTTTNYGYTTITTGYTGSTTLTTTVPHSGNETGPTTVYVETPYPTTV
>JB943(4)
TTTTTVGYPGSVTTTLTGSPSNGTVIDTVEVPTTTNYGYTTITTGYTGSTTLTTTVPHSGNETGPTTVYVETPYPTTV
>JB943(5)
TTSTTVGYPGSVTTTLTGSPSNGTVIDTVEVPTTTNYGYTTVTTGYTGTTTLTTTVPHSGNETGPTTVYVETPTSSAT
>JB943(6)
TITTTVGYPGSVTTTLTGSPSNGTVIDTVEVPTTTNYGYTTVTTGYTGTTTLTTTVPHSGNETGPTTVYVETPTSSAT
>JB943(7)
TITTTVGYPGSVTTTLTGTPSNGTVIDTVEVPTTTNYGYTTVTTGYTGTTTLTTTVPHSGNETGPTTVYVETPTSSAT
>JB943(8)
TITTTVGYPGSVTTTLTGCPSNGTVIDTVEVPTTTSYGYTTVTTGYTGTTTLTTTVPHSGNETGPTTVYVETPTISTV
>JB1110
TTTTTVGYPGSVTTTLTGTPSNGTVIDTVEVPTTTNYGYTTVTTGYTGSTTLTTTVPHSGNETGPTTVYVETPYPTTV
>JB1110(2)
TTTTTVGYPGSVTTTLTGSPSNGTVIDTVEVPTTTNYGYTTVTTGYTGTTTLTTTVPHSGNETGPTTVYVETPYPTTV
>JB1110(3)
TTTTTVGYPGSVTTTLTGSPSNGTVIDTVEVPTTTNYGYTTITTGYTGSTTLTTTVPHSGNETGPTTVYVETPYPTTV
>JB1110(4)
TTTTTVGYPGSVTTTLTGSPSNGTVIDTVEVPTTTNYGYTTITTGYTGSTTLTTTVPHSGNETGPTTVYVETPYPTTV
>JB1110(5)
TTTTTVGYPGSVTTTLTGSPSNGTVIDTVEVPTTTNYGYTTITTGYTGSTTLTTTVPHSGNETGPTTVYVETPYPTTV
>JB1110(6)
TTTTTVGYPGSVTTTLTGSPSNGTVIDTVEVPTTTNYGYTTITTGYTGSTTLTTTVPHSGNETGPTTVYVETPYPTTV
>JB1110(7)
TTTTTVGYPGSVTTTLTGSPSNGTVIDTVEVPTTTNYGYTTITTGYTGSTTLTTTVPHSGNETGPTTVYVETPYPTTV
>JB1110(8)
TTTTTVGYPGSVTTTLTGSPSNGTVIDTVEVPTTTNYGYTTITTGYTGSTTLTTTVPHSGNETGPTTVYVETPYPTTV
>JB1110(9)
TTTTTVGYPGSVTTTLTGTPSNGTVIDTVEVPTTTNYGYTTVTTGYTGTTTLTTTVPHSGNETGPTTVYVETPTISTV
>JB1171
TTTTTVGYPGSVTTTLTGTPSNGTVIDTVEVPTTTNYGYTTVTTGYTGSTTLTTTVPHSGNETGPTTVYVETPYPTTV
>JB1171(2)
TTTTTVGYPGSVTTTLTGSPSNGTVIDTVEVPTTTNYGYTTITTGYTGSTTLTTTVPHSGNETGPTTVYVETPYPTTV
>JB1171(3)
TTTTTVGYPGSVTTTLTGSPSNGTVIDTVEVPTTTNYGYTTITTGYTGSTTLTTTVPHSGNETGPTTVYVETPYPTTV
>JB1171(4)
TTTTTVGYPGSVTTTLTGSPSNGTVIDTVEVPTTTNYGYTTVTTGYTGSTTLTTTVPHSGNETGPTTVYVETPYPTTV
>JB1171(5)
TTTTTVGYPGSVTTTLTGSPSNGTVIDTVEVPTTTNYGYTTVTTGYTGTTTLTTTVPHSGNETGPTTVYVETPYATTV
>JB1171(6)
TTTTTVGYPGSVTTTLTGSPSNGTVIDTVEVPTTTNYGYTTITTGYTGSTTLTTTVPHSGNETGPTTVYVETPYPTTV
>JB1171(7)
TTTTTVGYPGSVTTTLTGSPSNGTVIDTVEVPTTTNYGYTTVTTGYTGTTTLTTTVPHSGNETGPTTVYVETPTSSAT
>JB1171(8)
TITTTVGYPGSVTTTLTGSPSNGTVIDTVEVPTTTNYGYTTVTTGYTGTTTLTTTVPHSGNETGPTTVYVETPTISTV
>JB1174
TTTTTVGYPGSVTTTLTGTPSNGTVIDTVEVPTTTNYGYTTVTTGYTGSTTLTTTVPHSGNETGPTTVYVETPYPTTV
>JB1174(2)
TTTTTVGYPGSVTTTLTGSPSNGTVIDTVEVPTTTNYGYTTITTGYTGSTTLTTTVPHSGNETGPTTVYVETPYPTTV
>JB1174(3)
TTTTTVGYPGSVTTTLTGSPSNGTVIDTVEVPTTTNYGYTTITTGYTGSTTLTTTVPHSGNETGPTTVYVETPYPTTV
>JB1174(4)
TTTTTVGYPGSVTTTLTGSPSNGTVIDTVEVPTTTNYGYTTVTTGYTGSTTLTTTVPHSGNETGPTTVYVETPYPTTV
>JB1174(5)
TTTTTVGYPGSVTTTLTGSPSNGTVIDTVEVPTTTNYGYTTVTTGYTGTTTLTTTVPHSGNETGPTTVYVETPYATTV
>JB1174(6)
TTTTTVGYPGSVTTTLTGSPSNGTVIDTVEVPTTTNYGYTTITTGYTGSTTLTTTVPHSGNETGPTTVYVETPYPTTV
>JB1174(7)
TTTTTVGYPGSVTTTLTGSPSNGTVIDTVEVPTTTNYGYTTVTTGYTGTTTLTTTVPHSGNETGPTTVYVETPTSSAT
>JB1174(8)
TITTTVGYPGSVTTTLTGSPSNGTVIDTVEVPTTTNYGYTTVTTGYTGTTTLTTTVPHSGNETGPTTVYVETPTISTV
>JB1180
TTTTTVGYPGSVTTTLTGTPSNGTVIDTVEVPTTTNYGYTTVTTGYTGSTTLTTTVPHSGNETGPTTVYVETPYPTTV
>JB1180(2)
TTTTTVGYPGSVTTTLTGSPSNGTVIDTVEVPTTTNYGYTTITTGYTGSTTLTTTVPHSGNETGPTTVYVETPYPTTV
>JB1180(3)
TTTTTVGYPGSVTTTLTGSPSNGTVIDTVEVPTTTNYGYTTITTGYTGSTTLTTTVPHSGNETGPTTVYVETPYPTTV
>JB1180(4)
TTTTTVGYPGSVTTTLTGSPSNGTVIDTVEVPTTTNYGYTTITTGYTGSTTLTTTVPHSGNETGPTTVYVETPYPTTV
>JB1180(5)
TTSTTVGYPGSVTTTLTGSPSNGTVIDTVEVPTTTNYGYTTVTTGYTGTTTLTTTVPHSGNETGPTTVYVETPTSSAT
>JB1180(6)
TITTTVGYPGSVTTTLTGSPSNGTVIDTVEVPTTTNYGYTTVTTGYTGTTTLTTTVPHSGNETGPTTVYVETPTSSAT
>JB1180(7)
TITTTVGYPGSVTTTLTGTPSNGTVIDTVEVPTTTNYGYTTVTTGYTGTTTLTTTVPHSGNETGPTTVYVETPTSSAT
>JB1180(8)
TITTTVGYPGSVTTTLTGCPSNGTVIDTVEVPTTTSYGYTTVTTGYTGTTTLTTTVPHSGNETGPTTVYVETPTISTV
>EBC7
TTTTTVGYPGSVTTTLTGTPSNGTVIDTVEVPTTTNYGYTTITTGYTGSTTLTTTVPHSGNETGPTTVYVETPYPTTV
>EBC7(2)
TTTTTVGYPGSVTTTLTGAPSNGTVIDTVEVPTTTNYGYTTVTTGYTGSTTLTTTVPHSGNETGPTTVYVETPYPTTV
>EBC7(3)
TTTTTVGYPGSVTTTLTGAPSNGTVIDTVEVPTTTNYGYTTVTTGYTGSTTLTTTVPHSGNETGPTTVYVETPYPTTV
>EBC7(4)
TTTTTVGYPGSVTTTLTGAPSNGTVIDTVEVPTTTNYGYTTVTTGYTGSTTLTTTVPHSGNETGPTTVYVETPYPTTV
>EBC7(5)
TTTTTVGYPGSVTTTLTGAPSNGTVIDTVEVPTTTNYGYTTITTGYTGSTTLTTTVPHSGNETGPTTVYVETPYPTTV
>EBC7(6)
TTTTTVGYPGSVTTTLTGAPSNGTVIDTVEVPTTTNYGYTTVTTGYTGSTTLTTTVPHSGNETGPTTVYVETPYPTTV
>EBC7(7)
TTTTTVGYPGSVTTTLTGAPSNGTVIDTVEVPTTTNYGYTTVTTGYTGSTTLTTTVPHSGNETGPTTVYVETPYPTTV
>EBC7(8)
TTTTTVGYPGSVTTTLTGTPSNGTVIDTVEVPTTTNYGYTTITTGYTGSTTLTTTVPHSGNETGPTTVYVETPYPTTV
>EBC7(9)
TTTTTVGYPGSVTTTLTGAPSNGTVIDTVEVPTTTNYGYTTVTTGYTGSTTLTTTVPHSGNETGPTTVYVETPYPTTV
>EBC7(10)
TTTTTVGYPGSVTTTLTGAPSNGTVIDTVEVPTTTNYGYTTVTTGYTGSTTLTTTVPHSGNETGPTTVYVETPYPTTV
>EBC7(11)
TTTTTVGYPGSVTTTLTGAPSNGTVIDTVEVPTTTNYGYTTVTTGYTGSTTLTTTVPHSGNETGPTTVYVETPYPTTV
>EBC7(12)
TTTTTVGYPGSVTTTLTGAPSNGTVIDTVEVPTTTNYGYTTITTGYTGSTTLTTTVPHSGNETGPTTVYVETPYPTTV
>EBC7(13)
TTTTTVGYPGSVTTTLTGAPSNGTVIDTVEVPTTTNYGYTTVTTGYTGSTTLTTTVPHSGNETGPTTVYVETPYPTTV
>EBC7(14)
TTTTTVGYPGSVTTTLTGAPSNGTVIDTVEVPTTTNYGYTTVTTGYTGSTTLTTTVPHSGNETGPTTVYVETPYPTTV
>EBC7(15)
TTTTTVGYPGSVTTTLTGAPSNGTVIDTVEVPTTTNYGYTTVTTGYTGSTTLTTTVPHSGNETGPTTVYVETPYPTTV
>EBC7(16)
TTTTTVGYPGSVTTTLTGAPSNGTVIDTVEVPTTTNYGYTTITTGYTGSTTLTTTVPHSGNETGPTTVYVETPYPTTV
>EBC7(17)
TTTTTVGYPGSVTTTLTGAPSNGTVIDTVEVPTTTNYGYTTVTTGYTGSTTLTTTVPHSGNETGPTTVYVETPYPTTV
>EBC7(18)
TTTTTVGYPGSVTTTLTGAPSNGTVIDTVEIPTTTNYGYTTITTGYTGSTTLTTTVPHSGNETGPTTVYVETPYPTTV
>EBC7(19)
TTTTTVGYPGSVTTTLTGAPSNGTVIDTVEVPTTTNYGYTTITTGYTGSTTLTTTVPHSGNETGPTTVYVETPYPTTV
>EBC7(20)
TTTTTVGYPGSVTTTLTGAPSNGTVIDTVEVPTTTNYGYTTVTTGYTGSTTLTTTVPHSGNETGPTTVYVETPYPTTV
>EBC7(21)
TTTTTVGYPGSVTTTLTGAPSNGTVIDTVEVPTTTNYGYTTVTTGYTGSTTLTTTVPHSGNETGPTTVYVETPYPTTV
