# Supplementary material for: A gradient green-beard gene in fission yeast
Source: EMBO Rep. 2026 Mar 16;27(8):1904–17. doi: 10.1038/s44319-026-00748-x (PMC13121626; doi:10.1038/s44319-026-00748-x)
Supplement: Supplementary file 6 — Source data Fig. 5 [file 44319_2026_748_MOESM6_ESM.zip › Figure 5/5B/Repeat_D.txt]

>FLO
TAGTETQL
>FLO
TAGTETQV
>FLO
TTGTETQA
>FLO
TTATETQA
>FLO
TAGTETQA
>FLO
TAGTETQV
>FLO
TAGTETQV
>FLO
TTGTETQA
>FLO
TTATETQA
>FLO
TAGTETQA
>FLO
TAGTETQV
>FLO
TAGTETQV
>FLO
TTGTETQA
>FLO
TTATETQA
>FLO
TAGTETQV
>972h
TAGTETQL
>972h
TAGTETQV
>972h
TTGTETQA
>972h
TTATETQA
>972h
TAGTETQA
>972h
TAGTETQV
>972h
TAGTETQV
>972h
TTGTETQA
>972h
TTATETQA
>972h
TAGTETQA
>972h
TAGTETQV
>972h
TAGTETQV
>972h
TTGTETQA
>972h
TTATETQA
>972h
TAGTETQV
>972D
TAGTETQL
>972D
TAGTETQV
>972D
TTGTETQA
>972D
TTATETQA
>972D
TAGTETQA
>972D
TAGTETQV
>972D
TAGTETQV
>972D
TTGTETQA
>972D
TTATETQA
>972D
TAGTETQA
>972D
TAGTETQV
>972D
TAGTETQV
>972D
TTGTETQA
>972D
TTATETQA
>972D
TAGTETQV
>JB4
TAGTETQL
>JB4
TAGTETQV
>JB4
TTGTETQA
>JB4
TTATETQA
>JB4
TAGTETQA
>JB4
TAGTETQV
>JB4
TAGTETQV
>JB4
TTGTETQA
>JB4
TTATGTQA
>JB4
TAGTETQV
>JB22
TAGTETQL
>JB22
TAGTETQV
>JB22
TTGTETQA
>JB22
TTATETQA
>JB22
TAGTETQA
>JB22
TAGTETQV
>JB22
TAGTETQV
>JB22
TTGTETQA
>JB22
TTATETQA
>JB22
TAGTETQV
>JB758
TAGTETQV
>JB758
TAGTETQV
>JB758
TTGTETQA
>JB758
TTATETQA
>JB758
TTATETQA
>JB758
TAGTETQV
>JB758
TTGTETQA
>JB758
TTATETQA
>JB758
TAGTETQV
>JB760
TAGTETQL
>JB760
TAGTETQV
>JB760
TTGTETQA
>JB760
TTATETQA
>JB760
TAGTETQA
>JB760
TAGTETQV
>JB760
TAGTETQV
>JB760
TTGTETQA
>JB760
TTATETQA
>JB837
TAGTETQV
>JB837
TTGTETQA
>JB837
TTATETQA
>JB837
TAGTETQV
>JB837
TTGTETQA
>JB837
TTATETQA
>JB837
TAGTETQV
>JB837
TAGTETQV
>JB837
TTGTETQA
>JB837
TTATETQA
>JB837
TAGTETQV
>JB837
TAGTETQV
>JB837
TTGTETQA
>JB837
TTATETQA
>JB837
TTATETQA
>JB837
TAGTETQV
>JB837
TTGTETQA
>JB837
TTATETQA
>JB837
TAGTETQV
>JB840
TAGTETQA
>JB840
TAGTETQV
>JB840
TTGTETQA
>JB840
TTATETQA
>JB840
TTATETQA
>JB840
TAGTETQV
>JB840
TTGTETQA
>JB840
TAGTETQV
>B842
TAGTETQV
>B842
TTGTETQA
>B842
TAGTETQV
>B842
TTGTETQA
>B842
TTATETQA
>B842
TTATETQA
>B842
TAGTETQV
>B842
TTGTETQA
>B842
TTATETQA
>B842
TTATETQA
>B842
TAGTETQV
>B842
TTGTETQA
>B842
TTATETQA
>B842
TTATETQA
>B842
TAGTETQV
>B842
TTGTETQA
>B842
TTATETQA
>B842
TTATETQA
>B842
TAGTETQV
>B842
TTGTETQA
>B842
TTATETQA
>B842
TTATETQA
>B842
TAGTETQV
>B842
TTGTETQA
>B842
TTATETQA
>B842
TTATETQA
>B842
TAGTETQV
>B842
TTGTETQA
>B842
TTATETQA
>B842
TTATETQA
>B842
TAGTETQV
>B842
TTGTETQA
>B842
TTATETQA
>B842
TTATETQA
>B842
TAGTETQV
>B842
TTGTETQA
>B842
TTATETQA
>B842
TTATETQA
>B842
TAGTETQV
>B842
TTGTETQA
>B842
TTATETQA
>B842
TTATETQA
>B842
TAGTETQV
>B842
TTGTETQA
>B842
TTATETQA
>B842
TTATETQA
>B842
TAGTETQV
>B842
TTGTETQA
>B842
TTATETQA
>B842
TTATETQA
>B842
TAGTETQV
>B842
TTGTETQA
>B842
TTATETQA
>B842
TTATETQA
>B842
TAGTETQV
>B842
TTGTETQA
>B842
TTATETQA
>B842
TTATETQA
>B842
TAGTETQV
>B842
TTGTETQA
>B842
TTATETQA
>B842
TTATETQA
>B842
TAGTETQV
>B842
TTGTETQA
>B842
TTATETQA
>B842
TTATETQA
>B842
TAGTETQV
>B842
TTGTETQA
>B842
TTATETQA
>B842
TTATETQA
>B842
TAGTETQV
>B842
TTGTETQA
>B842
TTATETQA
>B842
TTATETQA
>B842
TAGTETQV
>B842
TTGTETQA
>B842
TTATETQA
>B842
TTATETQA
>B842
TAGTETQV
>B842
TTGTETQA
>B842
TTATETQA
>B842
TTATETQA
>B842
TAGTETQV
>B842
TTGTETQA
>B842
TTATETQA
>B842
TTATETQA
>B842
TAGTETQV
>B842
TTGTETQA
>B842
TTATETQA
>B842
TTATETQA
>B842
TAGTETQV
>B842
TTGTETQA
>B842
TTATETQA
>B842
TTATETQA
>B842
TAGTETQV
>B842
TTGTETQA
>B842
TTATETQA
>B842
TTATETQA
>B842
TAGTETQV
>B842
TTGTETQA
>B842
TTATETQA
>B842
TTATETQA
>B842
TAGTETQV
>B842
TTGTETQA
>B842
TTATETQA
>B842
TTATETQA
>B842
TAGTETQV
>B842
TTGTETQA
>B842
TTATETQA
>B842
TTATETQA
>B842
TAGTETQV
>B842
TTGTETQA
>B842
TTATETQA
>B842
TTATETQA
>B842
TAGTETQV
>B842
TTGTETQA
>B842
TTATETQA
>B842
TTATETQA
>B842
TAGTETQV
>B842
TTGTETQA
>B842
TTATETQA
>B842
TTATETQA
>B842
TAGTETQV
>B842
TTGTETQA
>B842
TTATETQA
>B842
TTATETQA
>B842
TAGTETQV
>B842
TTGTETQA
>B842
TTATETQA
>B842
TTATETQA
>B842
TAGTETQV
>B842
TTGTETQA
>B842
TTATETQA
>B842
TTATETQA
>B842
TAGTETQV
>B842
TTGTETQA
>B842
TTATETQA
>B842
TTATETQA
>B842
TAGTETQV
>B842
TTGTETQA
>B842
TTATETQA
>B842
TTATETQA
>B842
TAGTETQV
>B842
TTGTETQA
>B842
TTATETQA
>B842
TTATETQA
>B842
TTATETQA
>JB853
TAGTETQV
>JB853
TTGTETQA
>JB853
TAGTETQV
>JB853
TTGTETQA
>JB853
TTATETQA
>JB853
TTATETQA
>JB853
TAGTETQV
>JB853
TTGTETQA
>JB853
TTATETQA
>JB853
TTATETQA
>JB853
TAGTETQV
>JB853
TTGTETQA
>JB853
TTATETQA
>JB853
TTATETQA
>JB853
TAGTETQV
>JB853
TTGTETQA
>JB853
TTATETQA
>JB853
TTATETQA
>JB853
TAGTETQV
>JB858
TAGTETQV
>JB858
TTGTETQA
>JB858
TAGTETQV
>JB858
TTGTETQA
>JB858
TTATETQA
>JB858
TTATETQA
>JB858
TAGTETQV
>JB858
TTGTETQA
>JB858
TTATETQA
>JB858
TTATETQA
>JB858
TAGTETQV
>JB858
TTGTETQA
>JB858
TTATETQA
>JB858
TTATETQA
>JB858
TAGTETQV
>JB858
TTGTETQA
>JB858
TTATETQA
>JB858
TTATETQA
>JB858
TAGTETQV
>JB858
TTGTETQA
>JB858
TTATETQA
>JB858
TTATETQA
>JB858
TAGTETQV
>JB858
TTGTETQA
>JB858
TTATETQA
>JB858
TTATETQA
>JB858
TAGTETQV
>JB858
TTGTETQA
>JB858
TTATETQA
>JB858
TTATETQA
>JB858
TAGTETQV
>JB858
TTGTETQA
>JB858
TTATETQA
>JB858
TTATETQA
>JB858
TAGTETQV
>JB858
TTGTETQA
>JB858
TTATETQA
>JB858
TTATETQA
>JB858
TAGTETQV
>JB858
TTGTETQA
>JB858
TTATETQA
>JB858
TTATETQA
>JB858
TAGTETQV
>JB858
TTGTETQA
>JB858
TTATETQA
>JB858
TTATETQA
>JB858
TAGTETQV
>JB858
TTGTETQA
>JB858
TTATETQA
>JB858
TTATETQA
>JB858
TAGTETQV
>JB858
TTGTETQA
>JB858
TTATETQA
>JB858
TTATETQA
>JB858
TAGTETQV
>JB858
TTGTETQA
>JB858
TTATETQA
>JB858
TTATETQA
>JB858
TIATETVQ
>JB858
TTGATGTA
>JB858
TTGTETQA
>JB858
TTATETQA
>JB858
TTATETQA
>JB858
TAGTETQV
>JB858
TTGTETQA
>JB858
TTATETQA
>JB858
TTATETQA
>JB858
TAGTETQV
>JB858
TTGTETQA
>JB858
TTATETQA
>JB858
TTATETQA
>JB858
TAGTETQV
>JB858
TTGTETQA
>JB858
TTATETQA
>JB858
TTATETQA
>JB858
TAGTETQV
>JB858
TTGTETQA
>JB858
TTATETQA
>JB858
TTATETQA
>JB858
TAGTETQV
>JB858
TTGTETQA
>JB858
TTATETQA
>JB858
TTATETQA
>JB858
TAGTETQV
>JB858
TTGTETQA
>JB858
TTATETQA
>JB858
TTATETQA
>JB858
TAGTETQV
>JB858
TTGTETQA
>JB858
TTATETQA
>JB858
TTATETQA
>JB858
TAGTETQV
>JB858
TTGTETQA
>JB858
TTATETQA
>JB858
TTATETQA
>JB858
TAGTETQV
>JB858
TTGTETQA
>JB858
TTATETQA
>JB858
TTATETQA
>JB858
TAGTETQV
>JB858
TTGTETQA
>JB858
TTATETQA
>JB858
TTATETQA
>JB858
TAGTETQV
>JB858
TTGTETQA
>JB858
TTATETQA
>JB858
TTATETQA
>JB858
TAGTETQV
>JB858
TTGTETQA
>JB858
TTATETQA
>JB858
TTATETQA
>JB858
TAGTETQV
>JB858
TTGTETQA
>JB858
TTATETQA
>JB858
TTATETQA
>JB858
TAGTETQV
>JB858
TTGTETQA
>JB858
TTATETQA
>JB858
TTATETQA
>JB869
TAGTETQL
>JB869
TAGTETQV
>JB869
TTGTETQA
>JB869
TTATETQA
>JB869
TAGTETQA
>JB869
TAGTETQV
>JB869
TAGTETQV
>JB869
TTGTETQA
>JB869
TTATETQA
>JB869
TAGTETQV
>JB872
TAGTETQV
>JB872
TAGTETQV
>JB872
TTGTETQA
>JB872
TTATETQA
>JB872
TTATETQA
>JB872
TAGTETQV
>JB872
TTGTETQA
>JB872
TTATETQA
>JB872
TTATETQA
>JB872
TAGTETQV
>JB872
TTGTETQA
>JB872
TAGTETQV
>JB873
TAGTETQA
>JB873
TAGTETQV
>JB873
TTGTETQA
>JB873
TTATETQA
>JB873
TTATETQA
>JB873
TAGTETQV
>JB873
TTGTETQA
>JB873
TAGTETQV
>JB874
TAGTETQV
>JB874
TAGTETQV
>JB874
TTGTETQA
>JB874
TTATETQA
>JB874
TTATETQA
>JB874
TAGTETQV
>JB874
TTGTETQA
>JB874
TTATETQA
>JB874
TTATETQA
>JB874
TAGTETQV
>JB874
TTGTETQA
>JB874
TTATETQA
>JB874
TAGTETQV
>JB879
TAGTETQL
>JB879
TAGTETQV
>JB879
TTGTETQA
>JB879
TTATETQA
>JB879
TAGTETQA
>JB879
TAGTETQV
>JB879
TAGTETQV
>JB879
TTGTETQA
>JB879
TTATETQA
>JB879
TAGTETQV
>JB918
TAGTETQV
>JB918
TAGTETQV
>JB918
TTGTETQA
>JB918
TTATETQA
>JB918
TAGTETQA
>JB918
TAGTETQA
>JB918
TAGTETQV
>JB929
TAGTETQV
>JB929
TAGTETQV
>JB929
TTGTETQA
>JB929
TTATETQA
>JB929
TTATETQA
>JB929
TAGTETQV
>JB929
TTGTETQA
>JB929
TTATETQA
>JB929
TTATETQA
>JB929
TAGTETQV
>JB929
TTGTETQA
>JB929
TTATETQA
>JB929
TAGTETQV
>JB938
TAGTETQL
>JB938
TAGTETQV
>JB938
TTGTETQA
>JB938
TTATETQA
>JB938
TAGTETQA
>JB938
TAGTETQV
>JB938
TAGTETQV
>JB938
TTGTETQA
>JB938
TTATETQA
>JB938
TAGTETQV
>JB939
TAGTETQV
>JB939
TAGTETQV
>JB939
TTGTETQA
>JB939
TTATETQA
>JB939
TTATETQA
>JB939
TAGTETQV
>JB939
TTGTETQA
>JB939
TTATETQA
>JB939
TTATETQA
>JB939
TAGTETQV
>JB939
TTGTETQA
>JB939
TAGTETQV
>JB943
TAGTETQA
>JB943
TAGTETQV
>JB943
TTGTETQA
>JB943
TTATETQA
>JB943
TTATETQA
>JB943
TAGTETQV
>JB943
TTGTETQA
>JB943
TAGTETQV
>JB1110
TAGTETQV
>JB1110
TTGTETQA
>JB1110
TTATETQA
>JB1110
TTATETQA
>JB1110
TAGTETQV
>JB1110
TTGTETQA
>JB1110
TTATETQA
>JB1110
TTATETQA
>JB1110
TAGTETQV
>JB1171
TAGTETQV
>JB1171
TAGTETQV
>JB1171
TTGTETQA
>JB1171
TTATETQA
>JB1171
TTATETQA
>JB1171
TAGTETQV
>JB1171
TTGTETQA
>JB1171
TTATETQA
>JB1171
TTATETQA
>JB1171
TAGTETQV
>JB1171
TTGTETQA
>JB1171
TTATETQA
>JB1171
TAGTETQV
>JB1174
TAGTETQV
>JB1174
TAGTETQV
>JB1174
TTGTETQA
>JB1174
TTATETQA
>JB1174
TTATETQA
>JB1174
TAGTETQV
>JB1174
TTGTETQA
>JB1174
TTATETQA
>JB1174
TTATETQA
>JB1174
TAGTETQV
>JB1174
TTGTETQA
>JB1174
TTATETQA
>JB1174
TAGTETQV
>JB1180
TAGTETQA
>JB1180
TAGTETQV
>JB1180
TTGTETQA
>JB1180
TTATETQA
>JB1180
TTATETQA
>JB1180
TAGTETQV
>JB1180
TTGTETQA
>JB1180
TAGTETQV
