# Supplementary material for: A gradient green-beard gene in fission yeast
Source: EMBO Rep. 2026 Mar 16;27(8):1904–17. doi: 10.1038/s44319-026-00748-x (PMC13121626; doi:10.1038/s44319-026-00748-x)
Supplement: Supplementary file 7 — Source data Fig. 6 [file 44319_2026_748_MOESM7_ESM.zip]

Archive with 38 entries (31 files):
- Figure 6/
- __MACOSX/._Figure 6
- Figure 6/6F/
- __MACOSX/Figure 6/._6F
- Figure 6/6A/
- __MACOSX/Figure 6/._6A
- Figure 6/.DS_Store
- __MACOSX/Figure 6/._.DS_Store
- Figure 6/6B/
- __MACOSX/Figure 6/._6B
- Figure 6/6E/
- __MACOSX/Figure 6/._6E
- Figure 6/6D/
- __MACOSX/Figure 6/._6D
- Figure 6/6C/
- __MACOSX/Figure 6/._6C
- Figure 6/6F/Survival rate.xlsx
- __MACOSX/Figure 6/6F/._Survival rate.xlsx
- Figure 6/6A/WT.dna
- __MACOSX/Figure 6/6A/._WT.dna
- Figure 6/6A/WTA.dna
- __MACOSX/Figure 6/6A/._WTA.dna
- Figure 6/6A/Readme.txt
- __MACOSX/Figure 6/6A/._Readme.txt
- Figure 6/6B/Fig6B.Measured growth curves of gsf2IE and gsf2AIE.xlsx
- __MACOSX/Figure 6/6B/._Fig6B.Measured growth curves of gsf2IE and gsf2AIE.xlsx
- Figure 6/6E/gsf2Γêå.jpg
- __MACOSX/Figure 6/6E/._gsf2Γêå.jpg
- Figure 6/6E/gsf2AIE.jpg
- __MACOSX/Figure 6/6E/._gsf2AIE.jpg
- Figure 6/6E/06c0101.jpg
- __MACOSX/Figure 6/6E/._06c0101.jpg
- Figure 6/6E/06F0201.jpg
- __MACOSX/Figure 6/6E/._06F0201.jpg
- Figure 6/6D/Fig6D.xlsx
- __MACOSX/Figure 6/6D/._Fig6D.xlsx
- Figure 6/6C/Fig6C.xlsx
- __MACOSX/Figure 6/6C/._Fig6C.xlsx
