# Supplementary material for: A gradient green-beard gene in fission yeast
Source: EMBO Rep. 2026 Mar 16;27(8):1904–17. doi: 10.1038/s44319-026-00748-x (PMC13121626; doi:10.1038/s44319-026-00748-x)
Supplement: Supplementary file 7 — Source data Fig. 6 [file 44319_2026_748_MOESM7_ESM.zip › Figure 6/6F/Survival rate.xlsx]

## Sheet: Data
Culture Conditions	Repeat	Strains	Survival rate (%)
1% acetic acid (EMM)	Repeat 1	gsf2∆	23
	Repeat 2	gsf2∆	31.2
	Repeat 3	gsf2∆	25.8
	Repeat 1	gsf2A∆	24.7
	Repeat 2	gsf2A∆	20
	Repeat 3	gsf2A∆	25.5
	Repeat 1	gsf2IE	32.8
	Repeat 2	gsf2IE	35
	Repeat 3	gsf2IE	28.8
	Repeat 1	gsf2AIE	41.6
	Repeat 2	gsf2AIE	47.8
	Repeat 3	gsf2AIE	39.9

## Sheet: Data Description
Field	Description
Dataset Title	Survival rate under 1% acetate stress
Repeat	Repeat indicates the biological replicate used in the competition experiment.
Strain	Strain denotes the microbial strain employed in the experiment.
