# Supplementary material for: A gradient green-beard gene in fission yeast
Source: EMBO Rep. 2026 Mar 16;27(8):1904–17. doi: 10.1038/s44319-026-00748-x (PMC13121626; doi:10.1038/s44319-026-00748-x)
Supplement: Supplementary file 7 — Source data Fig. 6 [file 44319_2026_748_MOESM7_ESM.zip › Figure 6/6B/Fig6B.Measured growth curves of gsf2IE and gsf2AIE.xlsx]

## Sheet: Data
Strains	Time (hours)	OD600
gsf2IE	0	0.229
gsf2IE	0	0.229
gsf2IE	0	0.229
gsf2IE	2	0.461
gsf2IE	2	0.414
gsf2IE	2	0.426
gsf2IE	4	0.732
gsf2IE	4	0.74
gsf2IE	4	0.732
gsf2IE	6	1.604
gsf2IE	6	1.61
gsf2IE	6	1.552
gsf2IE	8	3.23
gsf2IE	8	3.39
gsf2IE	8	3.31
gsf2IE	10	5.37
gsf2IE	10	5.49
gsf2IE	10	5.14
gsf2IE	12	7.7
gsf2IE	12	7.86
gsf2IE	12	6.98
gsf2IE	14	9.86
gsf2IE	14	9.22
gsf2IE	14	10.42
gsf2IE	16	9.56
gsf2IE	16	10.64
gsf2IE	16	9.32
gsf2IE	18	11.06
gsf2IE	18	10.9
gsf2IE	18	11.22
gsf2IE	20	11.52
gsf2IE	20	11.62
gsf2IE	20	12.26
gsf2IE	22	11.82
gsf2IE	22	11.24
gsf2IE	22	11.12
gsf2IE	24	10.7
gsf2IE	24	10.4
gsf2IE	24	11.9
gsf2AIE	0	0.227
gsf2AIE	0	0.227
gsf2AIE	0	0.227
gsf2AIE	2	0.451
gsf2AIE	2	0.432
gsf2AIE	2	0.426
gsf2AIE	4	0.768
gsf2AIE	4	0.782
gsf2AIE	4	0.757
gsf2AIE	6	1.49
gsf2AIE	6	1.486
gsf2AIE	6	1.476
gsf2AIE	8	3.035
gsf2AIE	8	2.995
gsf2AIE	8	3.005
gsf2AIE	10	4.93
gsf2AIE	10	4.65
gsf2AIE	10	5.11
gsf2AIE	12	7.02
gsf2AIE	12	6.88
gsf2AIE	12	6.89
gsf2AIE	14	8.76
gsf2AIE	14	9.28
gsf2AIE	14	9.3
gsf2AIE	16	9.94
gsf2AIE	16	10.9
gsf2AIE	16	9.52
gsf2AIE	18	9.98
gsf2AIE	18	10.3
gsf2AIE	18	10.9
gsf2AIE	20	11.22
gsf2AIE	20	11.3
gsf2AIE	20	11.68
gsf2AIE	22	11.12
gsf2AIE	22	11.8
gsf2AIE	22	10.7
gsf2AIE	24	10.9
gsf2AIE	24	11.3
gsf2AIE	24	11.8

## Sheet: Sheet2
Field	Description
Dataset Title	Measured growth curves of gsf2IE and gsf2AIE
Time	Time indicates the sampling time point for OD600 measurement.
OD600	OD600 indicates the optical density of the cell culture at 600 nm.
