# Supplementary material for: A gradient green-beard gene in fission yeast
Source: EMBO Rep. 2026 Mar 16;27(8):1904–17. doi: 10.1038/s44319-026-00748-x (PMC13121626; doi:10.1038/s44319-026-00748-x)
Supplement: Supplementary file 7 — Source data Fig. 6 [file 44319_2026_748_MOESM7_ESM.zip › Figure 6/6D/Fig6D.xlsx]

## Sheet: Sheet1
Repeat	Time (hours)	Percentage of gsf2IE
R1	0	49.9
R1	12	47
R1	24	44.1
R1	36	36.6
R2	0	50.2
R2	12	47.9
R2	24	40.5
R2	36	39.7
R3	0	51.4
R3	12	44.1
R3	24	41.4
R3	36	40.6
