# Supplementary material for: A gradient green-beard gene in fission yeast
Source: EMBO Rep. 2026 Mar 16;27(8):1904–17. doi: 10.1038/s44319-026-00748-x (PMC13121626; doi:10.1038/s44319-026-00748-x)
Supplement: Supplementary file 7 — Source data Fig. 6 [file 44319_2026_748_MOESM7_ESM.zip › Figure 6/6C/Fig6C.xlsx]

## Sheet: Sheet1
Repeat	Time (hours)	Percentage of gsf2IE
R1	0	50
R1	12	57.8
R1	24	61.6
R1	36	70
R2	0	47.8
R2	12	56.4
R2	24	69.8
R2	36	69.1
R3	0	47.2
R3	12	55.8
R3	24	70.5
R3	36	76.5
