# Supplementary material for: A gradient green-beard gene in fission yeast
Source: EMBO Rep. 2026 Mar 16;27(8):1904–17. doi: 10.1038/s44319-026-00748-x (PMC13121626; doi:10.1038/s44319-026-00748-x)
Supplement: Supplementary file 8 — Figure EV1 Source Data [file 44319_2026_748_MOESM8_ESM.zip]

Archive with 4 entries (3 files):
- Figure EV1/
- __MACOSX/._Figure EV1
- Figure EV1/FigEV1.The growth curves data.xlsx
- __MACOSX/Figure EV1/._FigEV1.The growth curves data.xlsx
