# Supplementary material for: A gradient green-beard gene in fission yeast
Source: EMBO Rep. 2026 Mar 16;27(8):1904–17. doi: 10.1038/s44319-026-00748-x (PMC13121626; doi:10.1038/s44319-026-00748-x)
Supplement: Supplementary file 8 — Figure EV1 Source Data [file 44319_2026_748_MOESM8_ESM.zip › Figure EV1/FigEV1.The growth curves data.xlsx]

## Sheet: Data
Type	region	Abundance
gsf2∆	0	0.201
gsf2∆	0	0.208
gsf2∆	0	0.19
gsf2∆	12	0.537
gsf2∆	12	0.505
gsf2∆	12	0.47
gsf2∆	24	3.42
gsf2∆	24	3.31
gsf2∆	24	3.08
gsf2∆	36	5.65
gsf2∆	36	5.91
gsf2∆	36	5.4
gsf2∆	48	7.16
gsf2∆	48	7.47
gsf2∆	48	7
gsf2∆	60	7.89
gsf2∆	60	8.2
gsf2∆	60	7.9
gsf2∆	72	7.9
gsf2∆	72	8.3
gsf2∆	72	8
gsf2IE	0	0.21
gsf2IE	0	0.198
gsf2IE	0	0.203
gsf2IE	12	0.501
gsf2IE	12	0.426
gsf2IE	12	0.471
gsf2IE	24	3.23
gsf2IE	24	3.36
gsf2IE	24	3.81
gsf2IE	36	6.28
gsf2IE	36	6.37
gsf2IE	36	6.69
gsf2IE	48	7.9
gsf2IE	48	7.54
gsf2IE	48	7.6
gsf2IE	60	8.2
gsf2IE	60	8.55
gsf2IE	60	8.7
gsf2IE	72	8.21
gsf2IE	72	8.32
gsf2IE	72	8.9

## Sheet: Sheet2
Field	Description
Dataset Title	Growth curves of yeast in EMM of gsf2∆ and gsf2IE
Strain	Strain denotes the microbial strain employed in the experiment.
Time	Time indicates the sampling time point for OD600 measurement.
