# Supplementary material for: A gradient green-beard gene in fission yeast
Source: EMBO Rep. 2026 Mar 16;27(8):1904–17. doi: 10.1038/s44319-026-00748-x (PMC13121626; doi:10.1038/s44319-026-00748-x)
Supplement: Supplementary file 9 — Figure EV2 Source Data [file 44319_2026_748_MOESM9_ESM.zip]

Archive with 4 entries (3 files):
- Figure EV2/
- __MACOSX/._Figure EV2
- Figure EV2/FigEV2.The growth curves source data.xlsx
- __MACOSX/Figure EV2/._FigEV2.The growth curves source data.xlsx
