# Supplementary material for: A gradient green-beard gene in fission yeast
Source: EMBO Rep. 2026 Mar 16;27(8):1904–17. doi: 10.1038/s44319-026-00748-x (PMC13121626; doi:10.1038/s44319-026-00748-x)
Supplement: Supplementary file 9 — Figure EV2 Source Data [file 44319_2026_748_MOESM9_ESM.zip › Figure EV2/FigEV2.The growth curves source data.xlsx]

## Sheet: Data
Strains	time (hours)	OD600
gsf2AIE	0	0.2
gsf2AIE	0	0.21
gsf2AIE	0	0.194
gsf2AIE	12	0.488
gsf2AIE	12	0.563
gsf2AIE	12	0.468
gsf2AIE	24	3.24
gsf2AIE	24	3.46
gsf2AIE	24	3.11
gsf2AIE	36	5.98
gsf2AIE	36	6.01
gsf2AIE	36	6.17
gsf2AIE	48	7.56
gsf2AIE	48	7.37
gsf2AIE	48	7.43
gsf2AIE	60	8.45
gsf2AIE	60	8.07
gsf2AIE	60	8.1
gsf2AIE	72	8.35
gsf2AIE	72	8.27
gsf2AIE	72	8.1
gsf2IE	0	0.21
gsf2IE	0	0.198
gsf2IE	0	0.203
gsf2IE	12	0.501
gsf2IE	12	0.426
gsf2IE	12	0.471
gsf2IE	24	3.23
gsf2IE	24	3.36
gsf2IE	24	3.81
gsf2IE	36	6.28
gsf2IE	36	6.37
gsf2IE	36	6.69
gsf2IE	48	7.9
gsf2IE	48	7.54
gsf2IE	48	7.6
gsf2IE	60	8.2
gsf2IE	60	8.55
gsf2IE	60	8.7
gsf2IE	72	8.21
gsf2IE	72	8.32
gsf2IE	72	8.9

## Sheet: Data Description
Field	Description
Dataset Title	Growth curves of yeast in EMM of gsf2AIE and gsf2IE
Strain	Strain denotes the microbial strain employed in the experiment.
Time	Time indicates the sampling time point for OD600 measurement.
