# Supplementary material for: A gradient green-beard gene in fission yeast
Source: EMBO Rep. 2026 Mar 16;27(8):1904–17. doi: 10.1038/s44319-026-00748-x (PMC13121626; doi:10.1038/s44319-026-00748-x)
Supplement: Supplementary file 10 — Appendix Figure S1 Source Data [file 44319_2026_748_MOESM10_ESM.zip]

Archive with 76 entries (69 files):
- Appendix Figure S1/
- __MACOSX/._Appendix Figure S1
- Appendix Figure S1/S1F/
- __MACOSX/Appendix Figure S1/._S1F
- Appendix Figure S1/S1A/
- __MACOSX/Appendix Figure S1/._S1A
- Appendix Figure S1/S1D/
- __MACOSX/Appendix Figure S1/._S1D
- Appendix Figure S1/S1C/
- __MACOSX/Appendix Figure S1/._S1C
- Appendix Figure S1/S1B/
- __MACOSX/Appendix Figure S1/._S1B
- Appendix Figure S1/S1E/
- __MACOSX/Appendix Figure S1/._S1E
- Appendix Figure S1/S1F/gsf2IE_Repeat3.jpg
- __MACOSX/Appendix Figure S1/S1F/._gsf2IE_Repeat3.jpg
- Appendix Figure S1/S1F/gsf2IE_Repeat2.jpg
- __MACOSX/Appendix Figure S1/S1F/._gsf2IE_Repeat2.jpg
- Appendix Figure S1/S1F/gsf2Γêå_Repeat2.jpg
- __MACOSX/Appendix Figure S1/S1F/._gsf2Γêå_Repeat2.jpg
- Appendix Figure S1/S1F/gsf2Γêå_Repeat3.jpg
- __MACOSX/Appendix Figure S1/S1F/._gsf2Γêå_Repeat3.jpg
- Appendix Figure S1/S1F/WT_Repeat2.jpg
- __MACOSX/Appendix Figure S1/S1F/._WT_Repeat2.jpg
- Appendix Figure S1/S1F/WT_Repeat3.jpg
- __MACOSX/Appendix Figure S1/S1F/._WT_Repeat3.jpg
- Appendix Figure S1/S1A/Treated_Repeat3.jpg
- __MACOSX/Appendix Figure S1/S1A/._Treated_Repeat3.jpg
- Appendix Figure S1/S1A/Treated_Repeat2.jpg
- __MACOSX/Appendix Figure S1/S1A/._Treated_Repeat2.jpg
- Appendix Figure S1/S1A/Control_Repeat3.jpg
- __MACOSX/Appendix Figure S1/S1A/._Control_Repeat3.jpg
- Appendix Figure S1/S1A/Control_Repeat2.jpg
- __MACOSX/Appendix Figure S1/S1A/._Control_Repeat2.jpg
- Appendix Figure S1/S1D/gsf2IE_Repeat3.jpg
- __MACOSX/Appendix Figure S1/S1D/._gsf2IE_Repeat3.jpg
- Appendix Figure S1/S1D/gsf2IE_Repeat2.jpg
- __MACOSX/Appendix Figure S1/S1D/._gsf2IE_Repeat2.jpg
- Appendix Figure S1/S1D/gsf2Γêå_Repeat2.jpg
- __MACOSX/Appendix Figure S1/S1D/._gsf2Γêå_Repeat2.jpg
- Appendix Figure S1/S1D/gsf2Γêå_Repeat3.jpg
- __MACOSX/Appendix Figure S1/S1D/._gsf2Γêå_Repeat3.jpg
- Appendix Figure S1/S1D/WT_Repeat2.jpg
- __MACOSX/Appendix Figure S1/S1D/._WT_Repeat2.jpg
- Appendix Figure S1/S1D/WT_Repeat3.jpg
- __MACOSX/Appendix Figure S1/S1D/._WT_Repeat3.jpg
- Appendix Figure S1/S1C/Treated_Repeat3.jpg
- __MACOSX/Appendix Figure S1/S1C/._Treated_Repeat3.jpg
- Appendix Figure S1/S1C/Treated_Repeat2.jpg
- __MACOSX/Appendix Figure S1/S1C/._Treated_Repeat2.jpg
- Appendix Figure S1/S1C/Control_Repeat3.jpg
- __MACOSX/Appendix Figure S1/S1C/._Control_Repeat3.jpg
- Appendix Figure S1/S1C/Control_Repeat2.jpg
- __MACOSX/Appendix Figure S1/S1C/._Control_Repeat2.jpg
- Appendix Figure S1/S1B/Treated_Repeat3.jpg
- __MACOSX/Appendix Figure S1/S1B/._Treated_Repeat3.jpg
- Appendix Figure S1/S1B/Treated_Repeat2.jpg
- __MACOSX/Appendix Figure S1/S1B/._Treated_Repeat2.jpg
- Appendix Figure S1/S1B/Control_Repeat3.jpg
- __MACOSX/Appendix Figure S1/S1B/._Control_Repeat3.jpg
- Appendix Figure S1/S1B/Control_Repeat2.jpg
- __MACOSX/Appendix Figure S1/S1B/._Control_Repeat2.jpg
- Appendix Figure S1/S1E/gsf2IE_Repeat3.jpg
- __MACOSX/Appendix Figure S1/S1E/._gsf2IE_Repeat3.jpg
- Appendix Figure S1/S1E/gsf2IE_Repeat2.jpg
- __MACOSX/Appendix Figure S1/S1E/._gsf2IE_Repeat2.jpg
- Appendix Figure S1/S1E/gsf2Γêå_Repeat2.jpg
- __MACOSX/Appendix Figure S1/S1E/._gsf2Γêå_Repeat2.jpg
- Appendix Figure S1/S1E/gsf2Γêå_Repeat3.jpg
- __MACOSX/Appendix Figure S1/S1E/._gsf2Γêå_Repeat3.jpg
- Appendix Figure S1/S1E/WT_Repeat2.jpg
- __MACOSX/Appendix Figure S1/S1E/._WT_Repeat2.jpg
- Appendix Figure S1/S1E/WT_Repeat3.jpg
- __MACOSX/Appendix Figure S1/S1E/._WT_Repeat3.jpg
- Appendix Figure S1/S1E/WT_Repeat1.jpg
- __MACOSX/Appendix Figure S1/S1E/._WT_Repeat1.jpg
