# Supplementary material for: A gradient green-beard gene in fission yeast
Source: EMBO Rep. 2026 Mar 16;27(8):1904–17. doi: 10.1038/s44319-026-00748-x (PMC13121626; doi:10.1038/s44319-026-00748-x)
Supplement: Supplementary file 11 — Appendix Figure S2 Source Data [file 44319_2026_748_MOESM11_ESM.zip]

Archive with 58 entries (53 files):
- Appendix Figure S2/
- __MACOSX/._Appendix Figure S2
- Appendix Figure S2/S2A/
- __MACOSX/Appendix Figure S2/._S2A
- Appendix Figure S2/S2B/
- __MACOSX/Appendix Figure S2/._S2B
- Appendix Figure S2/S2C/
- __MACOSX/Appendix Figure S2/._S2C
- Appendix Figure S2/S2D/
- __MACOSX/Appendix Figure S2/._S2D
- Appendix Figure S2/S2A/hydrogen peroxide_repeat1.jpg
- __MACOSX/Appendix Figure S2/S2A/._hydrogen peroxide_repeat1.jpg
- Appendix Figure S2/S2A/hydrogen peroxide_repeat3.jpg
- __MACOSX/Appendix Figure S2/S2A/._hydrogen peroxide_repeat3.jpg
- Appendix Figure S2/S2A/hydrogen peroxide_repeat2.jpg
- __MACOSX/Appendix Figure S2/S2A/._hydrogen peroxide_repeat2.jpg
- Appendix Figure S2/S2A/Control_Repeat1.jpg
- __MACOSX/Appendix Figure S2/S2A/._Control_Repeat1.jpg
- Appendix Figure S2/S2A/Control_Repeat3.jpg
- __MACOSX/Appendix Figure S2/S2A/._Control_Repeat3.jpg
- Appendix Figure S2/S2A/Control_Repeat2.jpg
- __MACOSX/Appendix Figure S2/S2A/._Control_Repeat2.jpg
- Appendix Figure S2/S2B/Control_repeat1.jpg
- __MACOSX/Appendix Figure S2/S2B/._Control_repeat1.jpg
- Appendix Figure S2/S2B/Control_repeat3.jpg
- __MACOSX/Appendix Figure S2/S2B/._Control_repeat3.jpg
- Appendix Figure S2/S2B/Control_repeat2.jpg
- __MACOSX/Appendix Figure S2/S2B/._Control_repeat2.jpg
- Appendix Figure S2/S2B/CoCl2_repeat1.jpg
- __MACOSX/Appendix Figure S2/S2B/._CoCl2_repeat1.jpg
- Appendix Figure S2/S2B/CoCl2_repeat2.jpg
- __MACOSX/Appendix Figure S2/S2B/._CoCl2_repeat2.jpg
- Appendix Figure S2/S2B/CoCl2_repeat3.jpg
- __MACOSX/Appendix Figure S2/S2B/._CoCl2_repeat3.jpg
- Appendix Figure S2/S2C/CdCl2_Repeat.jpg
- __MACOSX/Appendix Figure S2/S2C/._CdCl2_Repeat.jpg
- Appendix Figure S2/S2C/Control_Repeat1.jpg
- __MACOSX/Appendix Figure S2/S2C/._Control_Repeat1.jpg
- Appendix Figure S2/S2C/Control_Repeat3.jpg
- __MACOSX/Appendix Figure S2/S2C/._Control_Repeat3.jpg
- Appendix Figure S2/S2C/Control_Repeat2.jpg
- __MACOSX/Appendix Figure S2/S2C/._Control_Repeat2.jpg
- Appendix Figure S2/S2C/CdCl2_Repeat1.jpg
- __MACOSX/Appendix Figure S2/S2C/._CdCl2_Repeat1.jpg
- Appendix Figure S2/S2C/CdCl2_Repeat2.jpg
- __MACOSX/Appendix Figure S2/S2C/._CdCl2_Repeat2.jpg
- Appendix Figure S2/S2D/37Γäâ_Repeat3.jpg
- __MACOSX/Appendix Figure S2/S2D/._37Γäâ_Repeat3.jpg
- Appendix Figure S2/S2D/37Γäâ_Repeat2.jpg
- __MACOSX/Appendix Figure S2/S2D/._37Γäâ_Repeat2.jpg
- Appendix Figure S2/S2D/37Γäâ_Repeat1.jpg
- __MACOSX/Appendix Figure S2/S2D/._37Γäâ_Repeat1.jpg
- Appendix Figure S2/S2D/Control_Repeat1.jpg
- __MACOSX/Appendix Figure S2/S2D/._Control_Repeat1.jpg
- Appendix Figure S2/S2D/Control_Repeat3.jpg
- __MACOSX/Appendix Figure S2/S2D/._Control_Repeat3.jpg
- Appendix Figure S2/S2D/Control_Repeat2.jpg
- __MACOSX/Appendix Figure S2/S2D/._Control_Repeat2.jpg
