# Supplementary material for: A gradient green-beard gene in fission yeast
Source: EMBO Rep. 2026 Mar 16;27(8):1904–17. doi: 10.1038/s44319-026-00748-x (PMC13121626; doi:10.1038/s44319-026-00748-x)
Supplement: Supplementary file 12 — Appendix Figure S3 Source Data [file 44319_2026_748_MOESM12_ESM.zip]

Archive with 58 entries (53 files):
- Appendix Figure S3/
- __MACOSX/._Appendix Figure S3
- Appendix Figure S3/S3C/
- __MACOSX/Appendix Figure S3/._S3C
- Appendix Figure S3/S3D/
- __MACOSX/Appendix Figure S3/._S3D
- Appendix Figure S3/S3B/
- __MACOSX/Appendix Figure S3/._S3B
- Appendix Figure S3/S3A/
- __MACOSX/Appendix Figure S3/._S3A
- Appendix Figure S3/S3C/oxalic acid_galactose_repeat2.jpg
- __MACOSX/Appendix Figure S3/S3C/._oxalic acid_galactose_repeat2.jpg
- Appendix Figure S3/S3C/oxalic acid_galactose_repeat3.jpg
- __MACOSX/Appendix Figure S3/S3C/._oxalic acid_galactose_repeat3.jpg
- Appendix Figure S3/S3C/Control_Repeat3.jpg
- __MACOSX/Appendix Figure S3/S3C/._Control_Repeat3.jpg
- Appendix Figure S3/S3C/Control_Repeat2.jpg
- __MACOSX/Appendix Figure S3/S3C/._Control_Repeat2.jpg
- Appendix Figure S3/S3C/oxalic acid_repeat2.jpg
- __MACOSX/Appendix Figure S3/S3C/._oxalic acid_repeat2.jpg
- Appendix Figure S3/S3C/oxalic acid_repeat3.jpg
- __MACOSX/Appendix Figure S3/S3C/._oxalic acid_repeat3.jpg
- Appendix Figure S3/S3D/Control_Repeat3.jpg
- __MACOSX/Appendix Figure S3/S3D/._Control_Repeat3.jpg
- Appendix Figure S3/S3D/nitric acid_galactose_repeat2.jpg
- __MACOSX/Appendix Figure S3/S3D/._nitric acid_galactose_repeat2.jpg
- Appendix Figure S3/S3D/nitric acid_galactose_repeat3.jpg
- __MACOSX/Appendix Figure S3/S3D/._nitric acid_galactose_repeat3.jpg
- Appendix Figure S3/S3D/Control_Repeat2.jpg
- __MACOSX/Appendix Figure S3/S3D/._Control_Repeat2.jpg
- Appendix Figure S3/S3D/nitric acid_repeat2.jpg
- __MACOSX/Appendix Figure S3/S3D/._nitric acid_repeat2.jpg
- Appendix Figure S3/S3D/nitric acid_repeat3.jpg
- __MACOSX/Appendix Figure S3/S3D/._nitric acid_repeat3.jpg
- Appendix Figure S3/S3B/hydrochloric_acid_Repeat3.jpg
- __MACOSX/Appendix Figure S3/S3B/._hydrochloric_acid_Repeat3.jpg
- Appendix Figure S3/S3B/hydrochloric_acid_Repeat2.jpg
- __MACOSX/Appendix Figure S3/S3B/._hydrochloric_acid_Repeat2.jpg
- Appendix Figure S3/S3B/Control_Repeat3.jpg
- __MACOSX/Appendix Figure S3/S3B/._Control_Repeat3.jpg
- Appendix Figure S3/S3B/Control_Repeat2.jpg
- __MACOSX/Appendix Figure S3/S3B/._Control_Repeat2.jpg
- Appendix Figure S3/S3B/hydrochloric_acid_galactose2.jpg
- __MACOSX/Appendix Figure S3/S3B/._hydrochloric_acid_galactose2.jpg
- Appendix Figure S3/S3B/hydrochloric_acid_galactose3.jpg
- __MACOSX/Appendix Figure S3/S3B/._hydrochloric_acid_galactose3.jpg
- Appendix Figure S3/S3A/acetic acid_galactose_repeat2.jpg
- __MACOSX/Appendix Figure S3/S3A/._acetic acid_galactose_repeat2.jpg
- Appendix Figure S3/S3A/acetic acid_galactose_repeat3.jpg
- __MACOSX/Appendix Figure S3/S3A/._acetic acid_galactose_repeat3.jpg
- Appendix Figure S3/S3A/acetic acid_Repeat2.jpg
- __MACOSX/Appendix Figure S3/S3A/._acetic acid_Repeat2.jpg
- Appendix Figure S3/S3A/acetic acid_Repeat3.jpg
- __MACOSX/Appendix Figure S3/S3A/._acetic acid_Repeat3.jpg
- Appendix Figure S3/S3A/Control_Repeat3.jpg
- __MACOSX/Appendix Figure S3/S3A/._Control_Repeat3.jpg
- Appendix Figure S3/S3A/Control_Repeat2.jpg
- __MACOSX/Appendix Figure S3/S3A/._Control_Repeat2.jpg
