# Supplementary material for: A gradient green-beard gene in fission yeast
Source: EMBO Rep. 2026 Mar 16;27(8):1904–17. doi: 10.1038/s44319-026-00748-x (PMC13121626; doi:10.1038/s44319-026-00748-x)
Supplement: Supplementary file 13 — Appendix Figure S4 Source Data [file 44319_2026_748_MOESM13_ESM.zip]

Archive with 38 entries (33 files):
- Appendix Figure S4/
- __MACOSX/._Appendix Figure S4
- Appendix Figure S4/S4C/
- __MACOSX/Appendix Figure S4/._S4C
- Appendix Figure S4/S4D/
- __MACOSX/Appendix Figure S4/._S4D
- Appendix Figure S4/S4B/
- __MACOSX/Appendix Figure S4/._S4B
- Appendix Figure S4/S4A/
- __MACOSX/Appendix Figure S4/._S4A
- Appendix Figure S4/S4C/gsf2IE_Repeat 1.jpg
- __MACOSX/Appendix Figure S4/S4C/._gsf2IE_Repeat 1.jpg
- Appendix Figure S4/S4C/gsf2IE_Repeat 3.jpg
- __MACOSX/Appendix Figure S4/S4C/._gsf2IE_Repeat 3.jpg
- Appendix Figure S4/S4C/gsf2IE_Repeat 2.jpg
- __MACOSX/Appendix Figure S4/S4C/._gsf2IE_Repeat 2.jpg
- Appendix Figure S4/S4C/gsf2Γêå_Repeat 3.jpg
- __MACOSX/Appendix Figure S4/S4C/._gsf2Γêå_Repeat 3.jpg
- Appendix Figure S4/S4C/gsf2Γêå_Repeat 2.jpg
- __MACOSX/Appendix Figure S4/S4C/._gsf2Γêå_Repeat 2.jpg
- Appendix Figure S4/S4C/gsf2Γêå_Repeat 1.jpg
- __MACOSX/Appendix Figure S4/S4C/._gsf2Γêå_Repeat 1.jpg
- Appendix Figure S4/S4D/FigS4D.Survival rates.xlsx
- __MACOSX/Appendix Figure S4/S4D/._FigS4D.Survival rates.xlsx
- Appendix Figure S4/S4B/FigS4B.Survival rates.xlsx
- __MACOSX/Appendix Figure S4/S4B/._FigS4B.Survival rates.xlsx
- Appendix Figure S4/S4A/gsf2IE_Repeat 1.jpg
- __MACOSX/Appendix Figure S4/S4A/._gsf2IE_Repeat 1.jpg
- Appendix Figure S4/S4A/gsf2IE_Repeat 3.jpg
- __MACOSX/Appendix Figure S4/S4A/._gsf2IE_Repeat 3.jpg
- Appendix Figure S4/S4A/gsf2IE_Repeat 2.jpg
- __MACOSX/Appendix Figure S4/S4A/._gsf2IE_Repeat 2.jpg
- Appendix Figure S4/S4A/gsf2Γêå_Repeat 3.jpg
- __MACOSX/Appendix Figure S4/S4A/._gsf2Γêå_Repeat 3.jpg
- Appendix Figure S4/S4A/gsf2Γêå_Repeat 2.jpg
- __MACOSX/Appendix Figure S4/S4A/._gsf2Γêå_Repeat 2.jpg
- Appendix Figure S4/S4A/gsf2Γêå_Repeat 1.jpg
- __MACOSX/Appendix Figure S4/S4A/._gsf2Γêå_Repeat 1.jpg
