# Supplementary material for: A gradient green-beard gene in fission yeast
Source: EMBO Rep. 2026 Mar 16;27(8):1904–17. doi: 10.1038/s44319-026-00748-x (PMC13121626; doi:10.1038/s44319-026-00748-x)
Supplement: Supplementary file 13 — Appendix Figure S4 Source Data [file 44319_2026_748_MOESM13_ESM.zip › Appendix Figure S4/S4D/FigS4D.Survival rates.xlsx]

## Sheet: Data
Repeat	Strains	Survival rate (%)
Repeat 1	gsf2IE	49.3
Repeat 1	gsf2IE	48.9
Repeat 1	gsf2IE	63.3
Repeat 2	gsf2∆	34.2
Repeat 2	gsf2∆	32.1
Repeat 2	gsf2∆	33.1

## Sheet: Data Description
Field	Description
Dataset Title	Survival rate under 10% ethanol
Repeat	Repeat indicates the biological replicate used in the competition experiment.
Strain	Strain denotes the microbial strain employed in the experiment.
