# Supplementary material for: A gradient green-beard gene in fission yeast
Source: EMBO Rep. 2026 Mar 16;27(8):1904–17. doi: 10.1038/s44319-026-00748-x (PMC13121626; doi:10.1038/s44319-026-00748-x)
Supplement: Supplementary file 13 — Appendix Figure S4 Source Data [file 44319_2026_748_MOESM13_ESM.zip › Appendix Figure S4/S4B/FigS4B.Survival rates.xlsx]

## Sheet: Data
Repeat	Strains	Survival rate (%)
Repeat 1	gsf2IE	49.5
Repeat 1	gsf2IE	68.7
Repeat 1	gsf2IE	66
Repeat 2	gsf2∆	33.9
Repeat 2	gsf2∆	41
Repeat 2	gsf2∆	36.6

## Sheet: Data Description
Field	Description
Dataset Title	Survival rate under 25 mM hydrogen peroxide
Repeat	Repeat indicates the biological replicate used in the competition experiment.
Strain	Strain denotes the microbial strain employed in the experiment.
