# Supplementary material for: A gradient green-beard gene in fission yeast
Source: EMBO Rep. 2026 Mar 16;27(8):1904–17. doi: 10.1038/s44319-026-00748-x (PMC13121626; doi:10.1038/s44319-026-00748-x)
Supplement: Supplementary file 14 — Appendix Figure S7 Source Data [file 44319_2026_748_MOESM14_ESM.zip]

Archive with 22 entries (19 files):
- Appendix Figure S7/
- __MACOSX/._Appendix Figure S7
- Appendix Figure S7/S7B/
- __MACOSX/Appendix Figure S7/._S7B
- Appendix Figure S7/S7A/
- __MACOSX/Appendix Figure S7/._S7A
- Appendix Figure S7/S7B/gsf2AΓêå_Repeat2.jpg
- __MACOSX/Appendix Figure S7/S7B/._gsf2AΓêå_Repeat2.jpg
- Appendix Figure S7/S7B/gsf2AΓêå_Repeat3.jpg
- __MACOSX/Appendix Figure S7/S7B/._gsf2AΓêå_Repeat3.jpg
- Appendix Figure S7/S7B/gsf2Γêå_Repeat2.jpg
- __MACOSX/Appendix Figure S7/S7B/._gsf2Γêå_Repeat2.jpg
- Appendix Figure S7/S7B/gsf2Γêå_Repeat3.jpg
- __MACOSX/Appendix Figure S7/S7B/._gsf2Γêå_Repeat3.jpg
- Appendix Figure S7/S7A/gsf2AIE_Repeat3.jpg
- __MACOSX/Appendix Figure S7/S7A/._gsf2AIE_Repeat3.jpg
- Appendix Figure S7/S7A/gsf2AIE_Repeat2.jpg
- __MACOSX/Appendix Figure S7/S7A/._gsf2AIE_Repeat2.jpg
- Appendix Figure S7/S7A/gsf2IE_Repeat3.jpg
- __MACOSX/Appendix Figure S7/S7A/._gsf2IE_Repeat3.jpg
- Appendix Figure S7/S7A/gsf2IE_Repeat2.jpg
- __MACOSX/Appendix Figure S7/S7A/._gsf2IE_Repeat2.jpg
